# Supplementary material for: Transcription Profiling of Monocyte-Derived Macrophages Infected In Vitro With Two Strains of Streptococcus agalactiae Reveals Candidate Pathways Affecting Subclinical Mastitis in Cattle
Source: Front Genet. 2019 Jul 26;10:689. doi: 10.3389/fgene.2019.00689 (PMC6681682; doi:10.3389/fgene.2019.00689)
Supplement: Supplementary file 5 [file Table_5.xlsx]

## Sheet: Supplementary Table 5
Supplementary Table 5.
Genes differentially expressed (DE) in bovine monocyte-derived macrophages (bMDM) infected with ST103, ST12 and uninfected controls A) between animals with low and high genomic estimated breeding value (GEBV) and B) between animals with high and low somatic cell count (SCC).

## Sheet: A) low GEBV vs. high GEBV
Treatment	Gene ID	Official Symbol	Official Full Name	logFC	logCPM	LR	PValue	FDR
ST103	ENSBTAG00000007661	MYO1F	myosin IF	1.16079264409265	6.35793235815756	22.7756076438931	1.82061890253409e-06	0.0195279583485806
ST12	ENSBTAG00000012052	PADI4	peptidyl arginine deiminase 4	-2.30710119768463	2.57403194201377	27.191797428299	1.84238674079722e-07	0.0019761440181791
control	none

## Sheet: B) high SCC vs. low SCC
Treatment	Gene ID	Official Symbol	Official Full Name	logFC	logCPM	LR	PValue	FDR
ST103	ENSBTAG00000018473	MARCO	macrophage receptor with collagenous structure	3.01886258268257	5.64555210497897	33.5122706853539	7.08158110191006e-09	7.59570388990873e-05
	ENSBTAG00000011545	GDA	guanine deaminase	-2.02385361414823	3.78375798464014	28.699266686137	8.45357368757353e-08	0.000453365156864568
	ENSBTAG00000034954	DEFB5	defensin, beta 5	-9.96706036991845	1.96657308095885	23.5134835795945	1.24041406935567e-06	0.00334589556863942
	ENSBTAG00000002764	IGFLR1	IGF like family receptor 1	1.95656914901222	3.16139333723507	23.5021074973944	1.24777011696417e-06	0.00334589556863942
	ENSBTAG00000038042	CXCR2	C-X-C motif chemokine receptor 2	-2.54809863559135	2.70646654486046	21.2377624979216	4.05692253345259e-06	0.0087029102187625
	ENSBTAG00000012066	PECAM1	platelet and endothelial cell adhesion molecule 1	-1.16652451669788	7.73359366071548	17.9117982646281	2.31382263308066e-05	0.0413634359373719
ST12	ENSBTAG00000018473	MARCO	macrophage receptor with collagenous structure	2.66842408054321	5.64555210497897	26.0772536253423	3.28025737716356e-07	0.00351840406274563
	ENSBTAG00000034954	DEFB5	defensin, beta 5	-9.51078215465954	1.96657308095885	22.123007877114	2.55726357309388e-06	0.0137146045425025
	ENSBTAG00000026909	unknown	unknown	2.2040166537107	3.52254411585998	19.4863768026898	1.0131972238357e-05	0.0362251780762058
control	ENSBTAG00000010526	PLPP1	phospholipid phosphatase 1	2.55299323243307	0.342349337736848	33.7673461240505	6.21127316102678e-09	6.66221159251732e-05
	ENSBTAG00000018473	MARCO	macrophage receptor with collagenous structure	2.7228795768653	5.64555210497897	27.2716000502377	1.76789079230747e-07	0.000948119831914498
