# Supplementary material for: Transcription Profiling of Monocyte-Derived Macrophages Infected In Vitro With Two Strains of Streptococcus agalactiae Reveals Candidate Pathways Affecting Subclinical Mastitis in Cattle
Source: Front Genet. 2019 Jul 26;10:689. doi: 10.3389/fgene.2019.00689 (PMC6681682; doi:10.3389/fgene.2019.00689)
Supplement: Supplementary file 6 [file Table_6.xlsx]

## Sheet: Supplementary Table 6
Supplementary Table 6.
Venn diagrams of the differentially expressed (DE) genes in bovine monocyte-derived macrophages (bMDM) infected with strain ST103 or strain ST12 of Streptococcus agalactiae compared to the respective negative controls. The gene lists correspond to the up- and down-regulated genes presented in Figure 1.

## Sheet: up-regulated genes
ST103 vs control	ST12 vs control	ST12 vs ST103	ST103 vs control & ST12 vs control	ST12 vs control & ST12 vs ST103	ST103 vs control & ST12 vs control & ST12 vs ST103
ENSBTAG00000030650	ENSBTAG00000008419	ENSBTAG00000010069	ENSBTAG00000018290	ENSBTAG00000003313	ENSBTAG00000034918
ENSBTAG00000004177	ENSBTAG00000005725	ENSBTAG00000000454	ENSBTAG00000002894	ENSBTAG00000011990
ENSBTAG00000014537	ENSBTAG00000005464	ENSBTAG00000003808	ENSBTAG00000009012	ENSBTAG00000046409
ENSBTAG00000047412	ENSBTAG00000017404	ENSBTAG00000004899	ENSBTAG00000020892	ENSBTAG00000019293
ENSBTAG00000037651	ENSBTAG00000039928	ENSBTAG00000011017	ENSBTAG00000022779	ENSBTAG00000001243
ENSBTAG00000019152	ENSBTAG00000005754	ENSBTAG00000007881	ENSBTAG00000004337	ENSBTAG00000008665
ENSBTAG00000019015	ENSBTAG00000006452	ENSBTAG00000019796	ENSBTAG00000002669	ENSBTAG00000011003
ENSBTAG00000047345	ENSBTAG00000012498	ENSBTAG00000018165	ENSBTAG00000004741	ENSBTAG00000034848
ENSBTAG00000016883	ENSBTAG00000019437	ENSBTAG00000005286	ENSBTAG00000013496	ENSBTAG00000007719
ENSBTAG00000006214	ENSBTAG00000012738	ENSBTAG00000004322	ENSBTAG00000020755	ENSBTAG00000008916
ENSBTAG00000021430	ENSBTAG00000046320	ENSBTAG00000009665	ENSBTAG00000025260	ENSBTAG00000013825
ENSBTAG00000047958	ENSBTAG00000004674	ENSBTAG00000004547	ENSBTAG00000004378	ENSBTAG00000010652
ENSBTAG00000001388	ENSBTAG00000037508	ENSBTAG00000001235	ENSBTAG00000006720	ENSBTAG00000017564
ENSBTAG00000010238	ENSBTAG00000047986	ENSBTAG00000011121	ENSBTAG00000000575	ENSBTAG00000015386
ENSBTAG00000002333	ENSBTAG00000045694	ENSBTAG00000003763	ENSBTAG00000014113	ENSBTAG00000046503
ENSBTAG00000006777	ENSBTAG00000012223	ENSBTAG00000012074	ENSBTAG00000013210	ENSBTAG00000002979
ENSBTAG00000011344	ENSBTAG00000030940	ENSBTAG00000003741	ENSBTAG00000045822
ENSBTAG00000011545	ENSBTAG00000018332	ENSBTAG00000013311	ENSBTAG00000003827
ENSBTAG00000019954	ENSBTAG00000046566	ENSBTAG00000016260	ENSBTAG00000006738
ENSBTAG00000047330	ENSBTAG00000020199	ENSBTAG00000008705	ENSBTAG00000001197
ENSBTAG00000021713	ENSBTAG00000009658	ENSBTAG00000037951	ENSBTAG00000020813
ENSBTAG00000004115	ENSBTAG00000012972	ENSBTAG00000016498	ENSBTAG00000002215
ENSBTAG00000038330	ENSBTAG00000000431	ENSBTAG00000001002	ENSBTAG00000002912
ENSBTAG00000004476	ENSBTAG00000020266	ENSBTAG00000006748	ENSBTAG00000007851
ENSBTAG00000005140	ENSBTAG00000039702	ENSBTAG00000019617	ENSBTAG00000046944
ENSBTAG00000022920	ENSBTAG00000016137		ENSBTAG00000012297
ENSBTAG00000013631	ENSBTAG00000021582		ENSBTAG00000015060
ENSBTAG00000027337	ENSBTAG00000000081		ENSBTAG00000037800
ENSBTAG00000032503	ENSBTAG00000002882		ENSBTAG00000013578
ENSBTAG00000002027	ENSBTAG00000002135		ENSBTAG00000002595
ENSBTAG00000013869	ENSBTAG00000000088		ENSBTAG00000005033
ENSBTAG00000007850	ENSBTAG00000008188		ENSBTAG00000000016
ENSBTAG00000014401	ENSBTAG00000006322		ENSBTAG00000019975
ENSBTAG00000017273	ENSBTAG00000012342		ENSBTAG00000026278
ENSBTAG00000011982	ENSBTAG00000005773		ENSBTAG00000007927
ENSBTAG00000032369	ENSBTAG00000001666		ENSBTAG00000021516
ENSBTAG00000003045	ENSBTAG00000017124		ENSBTAG00000007424
ENSBTAG00000014922	ENSBTAG00000013031		ENSBTAG00000008091
ENSBTAG00000003200	ENSBTAG00000010564		ENSBTAG00000008331
ENSBTAG00000001497	ENSBTAG00000009850		ENSBTAG00000001621
ENSBTAG00000003920	ENSBTAG00000010463		ENSBTAG00000018248
ENSBTAG00000047827	ENSBTAG00000001644		ENSBTAG00000022813
ENSBTAG00000011894	ENSBTAG00000002163		ENSBTAG00000038067
ENSBTAG00000001186	ENSBTAG00000004849		ENSBTAG00000039509
ENSBTAG00000009841	ENSBTAG00000043953		ENSBTAG00000002349
ENSBTAG00000010777	ENSBTAG00000047077		ENSBTAG00000015170
ENSBTAG00000007931	ENSBTAG00000015316		ENSBTAG00000023718
ENSBTAG00000031795	ENSBTAG00000017797		ENSBTAG00000046375
ENSBTAG00000025803	ENSBTAG00000019373		ENSBTAG00000015749
ENSBTAG00000037470	ENSBTAG00000010774		ENSBTAG00000005275
ENSBTAG00000005181	ENSBTAG00000004556		ENSBTAG00000015163
ENSBTAG00000026676	ENSBTAG00000019716		ENSBTAG00000021945
ENSBTAG00000037830	ENSBTAG00000045658		ENSBTAG00000023659
ENSBTAG00000014297	ENSBTAG00000025853		ENSBTAG00000003506
ENSBTAG00000019807	ENSBTAG00000015188		ENSBTAG00000006692
ENSBTAG00000015061	ENSBTAG00000015509		ENSBTAG00000044078
ENSBTAG00000011154	ENSBTAG00000039719		ENSBTAG00000025258
ENSBTAG00000006071	ENSBTAG00000046076		ENSBTAG00000002085
ENSBTAG00000020536	ENSBTAG00000011651		ENSBTAG00000047600
ENSBTAG00000047567	ENSBTAG00000019839		ENSBTAG00000018015
ENSBTAG00000015108	ENSBTAG00000006836		ENSBTAG00000003994
ENSBTAG00000021521	ENSBTAG00000002959		ENSBTAG00000008294
ENSBTAG00000001778	ENSBTAG00000024947		ENSBTAG00000009654
ENSBTAG00000003952	ENSBTAG00000016335		ENSBTAG00000015632
ENSBTAG00000000671	ENSBTAG00000035735		ENSBTAG00000004269
ENSBTAG00000021955	ENSBTAG00000014402		ENSBTAG00000006519
ENSBTAG00000002774	ENSBTAG00000006282		ENSBTAG00000025405
ENSBTAG00000018880	ENSBTAG00000032122		ENSBTAG00000025250
ENSBTAG00000002858	ENSBTAG00000002690		ENSBTAG00000038990
ENSBTAG00000008441	ENSBTAG00000022294		ENSBTAG00000007596
ENSBTAG00000031231	ENSBTAG00000007740		ENSBTAG00000037811
ENSBTAG00000018274	ENSBTAG00000020080		ENSBTAG00000000634
ENSBTAG00000015512	ENSBTAG00000003581		ENSBTAG00000003667
ENSBTAG00000015490	ENSBTAG00000006347		ENSBTAG00000017113
ENSBTAG00000008624	ENSBTAG00000010664		ENSBTAG00000046699
ENSBTAG00000001505	ENSBTAG00000018577		ENSBTAG00000015353
ENSBTAG00000022622	ENSBTAG00000017090		ENSBTAG00000020602
ENSBTAG00000005414	ENSBTAG00000004723		ENSBTAG00000014599
ENSBTAG00000014090	ENSBTAG00000011256		ENSBTAG00000009987
ENSBTAG00000026497	ENSBTAG00000001580		ENSBTAG00000005760
ENSBTAG00000005477	ENSBTAG00000013577		ENSBTAG00000001595
ENSBTAG00000010517	ENSBTAG00000010634		ENSBTAG00000018232
ENSBTAG00000003422	ENSBTAG00000007960		ENSBTAG00000008096
ENSBTAG00000002356	ENSBTAG00000000507		ENSBTAG00000001725
ENSBTAG00000010107	ENSBTAG00000004511		ENSBTAG00000007783
ENSBTAG00000008485	ENSBTAG00000009641		ENSBTAG00000010344
ENSBTAG00000018138	ENSBTAG00000013675		ENSBTAG00000025257
ENSBTAG00000033727	ENSBTAG00000015915		ENSBTAG00000032152
ENSBTAG00000047621	ENSBTAG00000007101		ENSBTAG00000018069
ENSBTAG00000038488	ENSBTAG00000012745		ENSBTAG00000016061
ENSBTAG00000048184	ENSBTAG00000017683		ENSBTAG00000026637
ENSBTAG00000011969	ENSBTAG00000011419		ENSBTAG00000018578
ENSBTAG00000012184	ENSBTAG00000002745		ENSBTAG00000013027
ENSBTAG00000008468	ENSBTAG00000015678		ENSBTAG00000039688
ENSBTAG00000011614	ENSBTAG00000008259		ENSBTAG00000012991
ENSBTAG00000014861	ENSBTAG00000005012		ENSBTAG00000020762
ENSBTAG00000020054	ENSBTAG00000023054		ENSBTAG00000007191
ENSBTAG00000006209	ENSBTAG00000009216		ENSBTAG00000016698
ENSBTAG00000032031	ENSBTAG00000002341		ENSBTAG00000039992
ENSBTAG00000018646	ENSBTAG00000011338		ENSBTAG00000006965
ENSBTAG00000018600	ENSBTAG00000003290		ENSBTAG00000000329
ENSBTAG00000018223	ENSBTAG00000002444		ENSBTAG00000005475
ENSBTAG00000014970	ENSBTAG00000015710		ENSBTAG00000020095
ENSBTAG00000046383	ENSBTAG00000025441		ENSBTAG00000040518
ENSBTAG00000016609	ENSBTAG00000006729		ENSBTAG00000017719
ENSBTAG00000046981	ENSBTAG00000009482		ENSBTAG00000003113
ENSBTAG00000001441	ENSBTAG00000031160		ENSBTAG00000002362
ENSBTAG00000019554	ENSBTAG00000003668		ENSBTAG00000000920
ENSBTAG00000016533	ENSBTAG00000006663		ENSBTAG00000039504
ENSBTAG00000039529	ENSBTAG00000017482		ENSBTAG00000016388
ENSBTAG00000019018	ENSBTAG00000037756		ENSBTAG00000019131
ENSBTAG00000018937	ENSBTAG00000034159		ENSBTAG00000008021
ENSBTAG00000017833	ENSBTAG00000002615		ENSBTAG00000000648
ENSBTAG00000032902	ENSBTAG00000020921		ENSBTAG00000012057
ENSBTAG00000018189	ENSBTAG00000014791		ENSBTAG00000004347
ENSBTAG00000046117	ENSBTAG00000033662		ENSBTAG00000019665
ENSBTAG00000010059	ENSBTAG00000000432		ENSBTAG00000014087
ENSBTAG00000009343	ENSBTAG00000036061		ENSBTAG00000019225
ENSBTAG00000007512	ENSBTAG00000006719		ENSBTAG00000039446
ENSBTAG00000047855	ENSBTAG00000046324		ENSBTAG00000040078
ENSBTAG00000009223	ENSBTAG00000003526		ENSBTAG00000005280
ENSBTAG00000021932	ENSBTAG00000016903		ENSBTAG00000019036
ENSBTAG00000007139	ENSBTAG00000015398		ENSBTAG00000018572
ENSBTAG00000010351	ENSBTAG00000003845		ENSBTAG00000046158
ENSBTAG00000002937	ENSBTAG00000010644		ENSBTAG00000045588
	ENSBTAG00000011415		ENSBTAG00000011403
	ENSBTAG00000017632		ENSBTAG00000040161
	ENSBTAG00000000641		ENSBTAG00000044208
	ENSBTAG00000003959		ENSBTAG00000021035
	ENSBTAG00000046266		ENSBTAG00000021957
	ENSBTAG00000047389		ENSBTAG00000006143
	ENSBTAG00000048268		ENSBTAG00000034238
	ENSBTAG00000031701		ENSBTAG00000010943
	ENSBTAG00000008204		ENSBTAG00000010472
	ENSBTAG00000006270		ENSBTAG00000021978
	ENSBTAG00000024162		ENSBTAG00000020242
	ENSBTAG00000046161		ENSBTAG00000001570
	ENSBTAG00000010171		ENSBTAG00000011354
	ENSBTAG00000017457		ENSBTAG00000014471
	ENSBTAG00000047868		ENSBTAG00000006685
	ENSBTAG00000046174		ENSBTAG00000020580
	ENSBTAG00000003531		ENSBTAG00000039028
	ENSBTAG00000038770		ENSBTAG00000014795
	ENSBTAG00000005523		ENSBTAG00000014585
	ENSBTAG00000021964		ENSBTAG00000016771
	ENSBTAG00000001489		ENSBTAG00000013909
	ENSBTAG00000021875		ENSBTAG00000047904
	ENSBTAG00000013108		ENSBTAG00000016291
	ENSBTAG00000003665		ENSBTAG00000002150
	ENSBTAG00000023611		ENSBTAG00000005404
	ENSBTAG00000012020		ENSBTAG00000018281
	ENSBTAG00000005260		ENSBTAG00000015644
	ENSBTAG00000017040		ENSBTAG00000027937
	ENSBTAG00000000020		ENSBTAG00000014199
	ENSBTAG00000000656		ENSBTAG00000015793
	ENSBTAG00000007816		ENSBTAG00000027676
	ENSBTAG00000015731		ENSBTAG00000002813
	ENSBTAG00000015591		ENSBTAG00000032719
	ENSBTAG00000013858		ENSBTAG00000000861
	ENSBTAG00000006510		ENSBTAG00000004023
	ENSBTAG00000013855		ENSBTAG00000014127
	ENSBTAG00000001314		ENSBTAG00000009393
	ENSBTAG00000002432		ENSBTAG00000020713
	ENSBTAG00000003458		ENSBTAG00000006999
	ENSBTAG00000012768		ENSBTAG00000010361
	ENSBTAG00000006552		ENSBTAG00000011970
	ENSBTAG00000014102		ENSBTAG00000021291
	ENSBTAG00000000460		ENSBTAG00000001683
	ENSBTAG00000021396		ENSBTAG00000010998
	ENSBTAG00000011786		ENSBTAG00000039513
	ENSBTAG00000007608		ENSBTAG00000021249
	ENSBTAG00000006731		ENSBTAG00000021176
	ENSBTAG00000035975		ENSBTAG00000014857
	ENSBTAG00000020160		ENSBTAG00000016566
	ENSBTAG00000030974		ENSBTAG00000021378
	ENSBTAG00000047707		ENSBTAG00000014707
	ENSBTAG00000005997		ENSBTAG00000022715
	ENSBTAG00000010169		ENSBTAG00000016998
	ENSBTAG00000019892		ENSBTAG00000018438
	ENSBTAG00000007784		ENSBTAG00000034954
	ENSBTAG00000014972		ENSBTAG00000001470
	ENSBTAG00000017639		ENSBTAG00000002977
	ENSBTAG00000023601		ENSBTAG00000021326
	ENSBTAG00000035379		ENSBTAG00000025462
	ENSBTAG00000013215		ENSBTAG00000000838
	ENSBTAG00000011880		ENSBTAG00000031430
	ENSBTAG00000005299		ENSBTAG00000038048
	ENSBTAG00000004976		ENSBTAG00000011007
	ENSBTAG00000004257		ENSBTAG00000002908
	ENSBTAG00000007374		ENSBTAG00000016455
	ENSBTAG00000012449		ENSBTAG00000006078
	ENSBTAG00000023377		ENSBTAG00000008612
	ENSBTAG00000047529		ENSBTAG00000038737
	ENSBTAG00000032808		ENSBTAG00000015361
	ENSBTAG00000019601		ENSBTAG00000004515
	ENSBTAG00000003395		ENSBTAG00000011238
	ENSBTAG00000005973		ENSBTAG00000003711
	ENSBTAG00000007485		ENSBTAG00000025471
	ENSBTAG00000016644		ENSBTAG00000006707
	ENSBTAG00000020904		ENSBTAG00000003751
	ENSBTAG00000007922		ENSBTAG00000021515
	ENSBTAG00000001298		ENSBTAG00000047839
	ENSBTAG00000037510		ENSBTAG00000005738
	ENSBTAG00000016680		ENSBTAG00000005412
	ENSBTAG00000012371		ENSBTAG00000020936
	ENSBTAG00000045854		ENSBTAG00000007449
	ENSBTAG00000031686		ENSBTAG00000008100
	ENSBTAG00000002963		ENSBTAG00000006894
	ENSBTAG00000032132		ENSBTAG00000013489
	ENSBTAG00000010785		ENSBTAG00000044023
	ENSBTAG00000017096		ENSBTAG00000038650
	ENSBTAG00000047699		ENSBTAG00000017846
	ENSBTAG00000046928		ENSBTAG00000014762
	ENSBTAG00000012178		ENSBTAG00000002115
	ENSBTAG00000011921		ENSBTAG00000022150
	ENSBTAG00000014068		ENSBTAG00000018016
	ENSBTAG00000004225		ENSBTAG00000004086
	ENSBTAG00000008353		ENSBTAG00000008816
	ENSBTAG00000016915		ENSBTAG00000017263
	ENSBTAG00000009279		ENSBTAG00000012216
	ENSBTAG00000002280		ENSBTAG00000002714
	ENSBTAG00000018718		ENSBTAG00000005268
	ENSBTAG00000006543		ENSBTAG00000017150
	ENSBTAG00000001146		ENSBTAG00000010745
	ENSBTAG00000017611		ENSBTAG00000009663
	ENSBTAG00000007334		ENSBTAG00000040512
	ENSBTAG00000011104		ENSBTAG00000016208
	ENSBTAG00000009214		ENSBTAG00000024492
	ENSBTAG00000007430		ENSBTAG00000021187
	ENSBTAG00000003842		ENSBTAG00000048171
	ENSBTAG00000004082		ENSBTAG00000007431
	ENSBTAG00000018255		ENSBTAG00000007280
	ENSBTAG00000003222		ENSBTAG00000008271
	ENSBTAG00000010355		ENSBTAG00000016163
			ENSBTAG00000015085
			ENSBTAG00000009786
			ENSBTAG00000009064
			ENSBTAG00000031267
			ENSBTAG00000027348
			ENSBTAG00000019636
			ENSBTAG00000004581
			ENSBTAG00000021497
			ENSBTAG00000009770
			ENSBTAG00000000589
			ENSBTAG00000026429
			ENSBTAG00000002346
			ENSBTAG00000031648
			ENSBTAG00000047766
			ENSBTAG00000012039
			ENSBTAG00000017455
			ENSBTAG00000015432
			ENSBTAG00000033702
			ENSBTAG00000001468
			ENSBTAG00000037775
			ENSBTAG00000019138
			ENSBTAG00000031885
			ENSBTAG00000000559
			ENSBTAG00000014855
			ENSBTAG00000017201
			ENSBTAG00000020931
			ENSBTAG00000001325
			ENSBTAG00000009749
			ENSBTAG00000000961
			ENSBTAG00000009315
			ENSBTAG00000014484
			ENSBTAG00000013960
			ENSBTAG00000013235
			ENSBTAG00000005450
			ENSBTAG00000001785
			ENSBTAG00000019806
			ENSBTAG00000000936
			ENSBTAG00000003033
			ENSBTAG00000021609
			ENSBTAG00000015318
			ENSBTAG00000019070
			ENSBTAG00000019129
			ENSBTAG00000030575
			ENSBTAG00000012482
			ENSBTAG00000003312
			ENSBTAG00000019465
			ENSBTAG00000013222
			ENSBTAG00000015727
			ENSBTAG00000016401
			ENSBTAG00000012066
			ENSBTAG00000048253
			ENSBTAG00000047473
			ENSBTAG00000018280
			ENSBTAG00000012442
			ENSBTAG00000004305
			ENSBTAG00000016073
			ENSBTAG00000006136
			ENSBTAG00000000396
			ENSBTAG00000019348
			ENSBTAG00000023851
			ENSBTAG00000017992
			ENSBTAG00000012137
			ENSBTAG00000024539
			ENSBTAG00000018487
			ENSBTAG00000040133
			ENSBTAG00000011337
			ENSBTAG00000005960
			ENSBTAG00000013191
			ENSBTAG00000039691
			ENSBTAG00000021240
			ENSBTAG00000005668
			ENSBTAG00000031707
			ENSBTAG00000016345
			ENSBTAG00000032068
			ENSBTAG00000007239
			ENSBTAG00000001022
			ENSBTAG00000004443
			ENSBTAG00000010347
			ENSBTAG00000032425
			ENSBTAG00000018807
			ENSBTAG00000000095
			ENSBTAG00000001945
			ENSBTAG00000003709
			ENSBTAG00000046671
			ENSBTAG00000004954
			ENSBTAG00000009863
			ENSBTAG00000008193
			ENSBTAG00000002596
			ENSBTAG00000016513
			ENSBTAG00000020283
			ENSBTAG00000039080
			ENSBTAG00000039932
			ENSBTAG00000010976
			ENSBTAG00000005766
			ENSBTAG00000020455
			ENSBTAG00000019029
			ENSBTAG00000031962
			ENSBTAG00000038797
			ENSBTAG00000012829
			ENSBTAG00000006561
			ENSBTAG00000026375
			ENSBTAG00000017074
			ENSBTAG00000006132
			ENSBTAG00000035995
			ENSBTAG00000047902
			ENSBTAG00000003544
			ENSBTAG00000007520
			ENSBTAG00000021166
			ENSBTAG00000007836
			ENSBTAG00000014367
			ENSBTAG00000013699
			ENSBTAG00000015580
			ENSBTAG00000005176
			ENSBTAG00000008545
			ENSBTAG00000006721
			ENSBTAG00000011861
			ENSBTAG00000001283
			ENSBTAG00000002292
			ENSBTAG00000008330
			ENSBTAG00000037634
			ENSBTAG00000038938
			ENSBTAG00000014299
			ENSBTAG00000000720
			ENSBTAG00000000859
			ENSBTAG00000048145
			ENSBTAG00000040128
			ENSBTAG00000001294
			ENSBTAG00000044082
			ENSBTAG00000026111
			ENSBTAG00000003935
			ENSBTAG00000039922
			ENSBTAG00000018424
			ENSBTAG00000026944
			ENSBTAG00000004221
			ENSBTAG00000032089
			ENSBTAG00000011997
			ENSBTAG00000020172
			ENSBTAG00000014831
			ENSBTAG00000001890
			ENSBTAG00000009459
			ENSBTAG00000015505
			ENSBTAG00000005043
			ENSBTAG00000000930
			ENSBTAG00000015844
			ENSBTAG00000013860
			ENSBTAG00000007714
			ENSBTAG00000026309
			ENSBTAG00000013988
			ENSBTAG00000014435
			ENSBTAG00000009426
			ENSBTAG00000044022
			ENSBTAG00000009681
			ENSBTAG00000021658
			ENSBTAG00000017363
			ENSBTAG00000020214
			ENSBTAG00000016284
			ENSBTAG00000012508
			ENSBTAG00000011227
			ENSBTAG00000047379
			ENSBTAG00000034138
			ENSBTAG00000012261
			ENSBTAG00000037452
			ENSBTAG00000013371
			ENSBTAG00000018784
			ENSBTAG00000015913
			ENSBTAG00000031287
			ENSBTAG00000039086
			ENSBTAG00000011548
			ENSBTAG00000014553
			ENSBTAG00000017718
			ENSBTAG00000007791
			ENSBTAG00000022689
			ENSBTAG00000024918
			ENSBTAG00000046971
			ENSBTAG00000020382
			ENSBTAG00000018723
			ENSBTAG00000002164
			ENSBTAG00000018688
			ENSBTAG00000039892
			ENSBTAG00000021574
			ENSBTAG00000013863
			ENSBTAG00000037937
			ENSBTAG00000000546
			ENSBTAG00000016525
			ENSBTAG00000000704
			ENSBTAG00000002326
			ENSBTAG00000001414
			ENSBTAG00000000203
			ENSBTAG00000020837
			ENSBTAG00000010555
			ENSBTAG00000000835
			ENSBTAG00000011981
			ENSBTAG00000000900
			ENSBTAG00000014548
			ENSBTAG00000047107
			ENSBTAG00000018275
			ENSBTAG00000006616
			ENSBTAG00000014147
			ENSBTAG00000016218
			ENSBTAG00000014947
			ENSBTAG00000010303
			ENSBTAG00000018722
			ENSBTAG00000013451
			ENSBTAG00000017751
			ENSBTAG00000021462
			ENSBTAG00000022895
			ENSBTAG00000020133
			ENSBTAG00000004118
			ENSBTAG00000013981
			ENSBTAG00000012626
			ENSBTAG00000016805
			ENSBTAG00000040585
			ENSBTAG00000005923
			ENSBTAG00000039326
			ENSBTAG00000000672
			ENSBTAG00000000928
			ENSBTAG00000017855
			ENSBTAG00000003820
			ENSBTAG00000046014
			ENSBTAG00000002658
			ENSBTAG00000002478
			ENSBTAG00000015646
			ENSBTAG00000015177
			ENSBTAG00000003172
			ENSBTAG00000012854
			ENSBTAG00000017721
			ENSBTAG00000015133
			ENSBTAG00000027879
			ENSBTAG00000002416
			ENSBTAG00000004557
			ENSBTAG00000009655
			ENSBTAG00000009211
			ENSBTAG00000019574
			ENSBTAG00000006161
			ENSBTAG00000020355
			ENSBTAG00000003014
			ENSBTAG00000048226
			ENSBTAG00000038756
			ENSBTAG00000015127
			ENSBTAG00000000283
			ENSBTAG00000007523
			ENSBTAG00000014653
			ENSBTAG00000010665
			ENSBTAG00000007718
			ENSBTAG00000031814
			ENSBTAG00000015804
			ENSBTAG00000006223
			ENSBTAG00000003880
			ENSBTAG00000008998
			ENSBTAG00000004005
			ENSBTAG00000009948
			ENSBTAG00000008192
			ENSBTAG00000019929
			ENSBTAG00000026148
			ENSBTAG00000015543
			ENSBTAG00000014501
			ENSBTAG00000012981
			ENSBTAG00000003701
			ENSBTAG00000003528
			ENSBTAG00000019547
			ENSBTAG00000016991
			ENSBTAG00000008063
			ENSBTAG00000009417
			ENSBTAG00000005674
			ENSBTAG00000046339
			ENSBTAG00000001447
			ENSBTAG00000018981
			ENSBTAG00000019432
			ENSBTAG00000005841
			ENSBTAG00000018785
			ENSBTAG00000036242
			ENSBTAG00000022396
			ENSBTAG00000006307
			ENSBTAG00000039618
			ENSBTAG00000022395
			ENSBTAG00000016906
			ENSBTAG00000000993
			ENSBTAG00000027513
			ENSBTAG00000036016
			ENSBTAG00000037989
			ENSBTAG00000001154
			ENSBTAG00000039129
			ENSBTAG00000007390
			ENSBTAG00000004540
			ENSBTAG00000019202
			ENSBTAG00000012902
			ENSBTAG00000004608
			ENSBTAG00000009768
			ENSBTAG00000048054
			ENSBTAG00000000243
			ENSBTAG00000014923
			ENSBTAG00000010987
			ENSBTAG00000005745
			ENSBTAG00000011316
			ENSBTAG00000011156
			ENSBTAG00000019767
			ENSBTAG00000009455
			ENSBTAG00000005030
			ENSBTAG00000038625
			ENSBTAG00000031476
			ENSBTAG00000017425
			ENSBTAG00000023629
			ENSBTAG00000015963
			ENSBTAG00000019274
			ENSBTAG00000009159
			ENSBTAG00000044063
			ENSBTAG00000017287
			ENSBTAG00000046708
			ENSBTAG00000018773
			ENSBTAG00000017839
			ENSBTAG00000005439
			ENSBTAG00000000436
			ENSBTAG00000011358
			ENSBTAG00000031020
			ENSBTAG00000004059
			ENSBTAG00000009496
			ENSBTAG00000005090
			ENSBTAG00000046054
			ENSBTAG00000017571
			ENSBTAG00000006896
			ENSBTAG00000016711
			ENSBTAG00000014375
			ENSBTAG00000008313
			ENSBTAG00000004266
			ENSBTAG00000019310
			ENSBTAG00000007867
			ENSBTAG00000010433
			ENSBTAG00000020350
			ENSBTAG00000025124
			ENSBTAG00000031824
			ENSBTAG00000004425
			ENSBTAG00000002554
			ENSBTAG00000004218
			ENSBTAG00000001788
			ENSBTAG00000005990
			ENSBTAG00000013405
			ENSBTAG00000023375
			ENSBTAG00000017289
			ENSBTAG00000017763
			ENSBTAG00000002660
			ENSBTAG00000009368
			ENSBTAG00000005160
			ENSBTAG00000000670
			ENSBTAG00000007840
			ENSBTAG00000007758
			ENSBTAG00000013057
			ENSBTAG00000017007
			ENSBTAG00000008649
			ENSBTAG00000016908
			ENSBTAG00000009020
			ENSBTAG00000001246
			ENSBTAG00000015046
			ENSBTAG00000018986
			ENSBTAG00000004104
			ENSBTAG00000003559
			ENSBTAG00000004329
			ENSBTAG00000009602
			ENSBTAG00000043964
			ENSBTAG00000008142
			ENSBTAG00000011446
			ENSBTAG00000016217
			ENSBTAG00000017310
			ENSBTAG00000037558
			ENSBTAG00000002922
			ENSBTAG00000046672
			ENSBTAG00000020661
			ENSBTAG00000014215
			ENSBTAG00000031750
			ENSBTAG00000023028
			ENSBTAG00000004855
			ENSBTAG00000002579
			ENSBTAG00000015195
			ENSBTAG00000011971
			ENSBTAG00000017713
			ENSBTAG00000014764
			ENSBTAG00000006125
			ENSBTAG00000004549
			ENSBTAG00000007668
			ENSBTAG00000010549
			ENSBTAG00000018774
			ENSBTAG00000018855
			ENSBTAG00000012817
			ENSBTAG00000000521
			ENSBTAG00000018488
			ENSBTAG00000009156
			ENSBTAG00000024387
			ENSBTAG00000021358
			ENSBTAG00000018951
			ENSBTAG00000015258
			ENSBTAG00000045728
			ENSBTAG00000005998
			ENSBTAG00000024815
			ENSBTAG00000001592
			ENSBTAG00000017812
			ENSBTAG00000003081
			ENSBTAG00000006797
			ENSBTAG00000018347
			ENSBTAG00000018334
			ENSBTAG00000002758
			ENSBTAG00000016873
			ENSBTAG00000017038
			ENSBTAG00000027246
			ENSBTAG00000015086
			ENSBTAG00000026369
			ENSBTAG00000004427
			ENSBTAG00000021064
			ENSBTAG00000013298
			ENSBTAG00000012599
			ENSBTAG00000018653
			ENSBTAG00000003438
			ENSBTAG00000005137
			ENSBTAG00000047008
			ENSBTAG00000003359
			ENSBTAG00000013544
			ENSBTAG00000020865
			ENSBTAG00000001198
			ENSBTAG00000006013
			ENSBTAG00000027444
			ENSBTAG00000048011
			ENSBTAG00000033076
			ENSBTAG00000005124
			ENSBTAG00000009785
			ENSBTAG00000017801
			ENSBTAG00000006368
			ENSBTAG00000003499
			ENSBTAG00000001085
			ENSBTAG00000016933
			ENSBTAG00000009019
			ENSBTAG00000014091
			ENSBTAG00000001079
			ENSBTAG00000001579
			ENSBTAG00000014261
			ENSBTAG00000007649
			ENSBTAG00000021980
			ENSBTAG00000010923
			ENSBTAG00000019039
			ENSBTAG00000011532
			ENSBTAG00000037383
			ENSBTAG00000038283
			ENSBTAG00000009996
			ENSBTAG00000005028
			ENSBTAG00000020700
			ENSBTAG00000021435
			ENSBTAG00000002929
			ENSBTAG00000046257
			ENSBTAG00000010136
			ENSBTAG00000012317
			ENSBTAG00000019472
			ENSBTAG00000009167

## Sheet: down-regulated genes
ST103 vs control	ST12 vs control	ST12 vs ST103	ST103 vs control & ST12 vs control	ST12 vs control & ST12 vs ST103
ENSBTAG00000011017	ENSBTAG00000043359	ENSBTAG00000026278	ENSBTAG00000013586	ENSBTAG00000045518
ENSBTAG00000005286	ENSBTAG00000039664	ENSBTAG00000014113	ENSBTAG00000039980	ENSBTAG00000047122
ENSBTAG00000015296	ENSBTAG00000042484	ENSBTAG00000025258	ENSBTAG00000014546	ENSBTAG00000000067
ENSBTAG00000007116	ENSBTAG00000009477	ENSBTAG00000010238	ENSBTAG00000013664	ENSBTAG00000025391
ENSBTAG00000047532	ENSBTAG00000046842	ENSBTAG00000002894	ENSBTAG00000030424	ENSBTAG00000042649
ENSBTAG00000021872	ENSBTAG00000048155	ENSBTAG00000004337	ENSBTAG00000020433
ENSBTAG00000023736	ENSBTAG00000048167	ENSBTAG00000022715	ENSBTAG00000002980
ENSBTAG00000009101	ENSBTAG00000025540	ENSBTAG00000016291	ENSBTAG00000004150
ENSBTAG00000003763	ENSBTAG00000001717	ENSBTAG00000001388	ENSBTAG00000003741
ENSBTAG00000011121	ENSBTAG00000012668	ENSBTAG00000030650	ENSBTAG00000006539
ENSBTAG00000014016	ENSBTAG00000022027	ENSBTAG00000008100	ENSBTAG00000011373
ENSBTAG00000001956	ENSBTAG00000031777	ENSBTAG00000005716	ENSBTAG00000019669
ENSBTAG00000001333	ENSBTAG00000015628	ENSBTAG00000020892	ENSBTAG00000021501
ENSBTAG00000001523	ENSBTAG00000021036		ENSBTAG00000034323
ENSBTAG00000031523	ENSBTAG00000007878		ENSBTAG00000008028
ENSBTAG00000019242	ENSBTAG00000036659		ENSBTAG00000007592
ENSBTAG00000012365	ENSBTAG00000001843		ENSBTAG00000015596
ENSBTAG00000006305	ENSBTAG00000007102		ENSBTAG00000008497
ENSBTAG00000007933	ENSBTAG00000014150		ENSBTAG00000019866
ENSBTAG00000015150	ENSBTAG00000026657		ENSBTAG00000047363
ENSBTAG00000016206	ENSBTAG00000045916		ENSBTAG00000021672
ENSBTAG00000007271	ENSBTAG00000047023		ENSBTAG00000005828
ENSBTAG00000011011	ENSBTAG00000000512		ENSBTAG00000011324
ENSBTAG00000011291	ENSBTAG00000012322		ENSBTAG00000015888
ENSBTAG00000013955	ENSBTAG00000003535		ENSBTAG00000007302
ENSBTAG00000031397	ENSBTAG00000010964		ENSBTAG00000040427
ENSBTAG00000020046	ENSBTAG00000012284		ENSBTAG00000003327
ENSBTAG00000011437	ENSBTAG00000046607		ENSBTAG00000008248
ENSBTAG00000001942	ENSBTAG00000000933		ENSBTAG00000020070
ENSBTAG00000016943	ENSBTAG00000046003		ENSBTAG00000025005
ENSBTAG00000035726	ENSBTAG00000042626		ENSBTAG00000002296
ENSBTAG00000016343	ENSBTAG00000042524		ENSBTAG00000022509
ENSBTAG00000018313	ENSBTAG00000038604		ENSBTAG00000009717
ENSBTAG00000011957	ENSBTAG00000014458		ENSBTAG00000001806
ENSBTAG00000024426	ENSBTAG00000048122		ENSBTAG00000019741
ENSBTAG00000007490	ENSBTAG00000009112		ENSBTAG00000011102
ENSBTAG00000019900	ENSBTAG00000025809		ENSBTAG00000000140
ENSBTAG00000014806	ENSBTAG00000030193		ENSBTAG00000018920
ENSBTAG00000016097	ENSBTAG00000021474		ENSBTAG00000010888
ENSBTAG00000014612	ENSBTAG00000001131		ENSBTAG00000047650
ENSBTAG00000011851	ENSBTAG00000031590		ENSBTAG00000007780
ENSBTAG00000008696	ENSBTAG00000011857		ENSBTAG00000013778
ENSBTAG00000010367	ENSBTAG00000012263		ENSBTAG00000013118
ENSBTAG00000014773	ENSBTAG00000006998		ENSBTAG00000004322
ENSBTAG00000013064	ENSBTAG00000019915		ENSBTAG00000034875
ENSBTAG00000007149	ENSBTAG00000010681		ENSBTAG00000018240
ENSBTAG00000010846	ENSBTAG00000018735		ENSBTAG00000016357
ENSBTAG00000015961	ENSBTAG00000042475		ENSBTAG00000019617
ENSBTAG00000026275	ENSBTAG00000023832		ENSBTAG00000016498
ENSBTAG00000002286	ENSBTAG00000031725		ENSBTAG00000021901
ENSBTAG00000022681	ENSBTAG00000001727		ENSBTAG00000006754
ENSBTAG00000039366	ENSBTAG00000046189		ENSBTAG00000003489
ENSBTAG00000024851	ENSBTAG00000000807		ENSBTAG00000016255
ENSBTAG00000005240	ENSBTAG00000016588		ENSBTAG00000007415
ENSBTAG00000006222	ENSBTAG00000011196		ENSBTAG00000012771
ENSBTAG00000019568	ENSBTAG00000000621		ENSBTAG00000006592
ENSBTAG00000012855	ENSBTAG00000013822		ENSBTAG00000019066
ENSBTAG00000013054	ENSBTAG00000021893		ENSBTAG00000011245
ENSBTAG00000026088	ENSBTAG00000043951		ENSBTAG00000000454
ENSBTAG00000027764	ENSBTAG00000013573		ENSBTAG00000008721
ENSBTAG00000010069	ENSBTAG00000009965		ENSBTAG00000014284
ENSBTAG00000012185	ENSBTAG00000020294		ENSBTAG00000015321
ENSBTAG00000020607	ENSBTAG00000016032		ENSBTAG00000020261
ENSBTAG00000019953	ENSBTAG00000020535		ENSBTAG00000011325
ENSBTAG00000008453	ENSBTAG00000004108		ENSBTAG00000019315
ENSBTAG00000030337	ENSBTAG00000011444		ENSBTAG00000015829
ENSBTAG00000020980	ENSBTAG00000008765		ENSBTAG00000022890
ENSBTAG00000025782	ENSBTAG00000013423		ENSBTAG00000010663
ENSBTAG00000018119	ENSBTAG00000011754		ENSBTAG00000017393
ENSBTAG00000000533	ENSBTAG00000022006		ENSBTAG00000010597
ENSBTAG00000016152	ENSBTAG00000021013		ENSBTAG00000011059
ENSBTAG00000016005	ENSBTAG00000014269		ENSBTAG00000008682
ENSBTAG00000008099	ENSBTAG00000009432		ENSBTAG00000010007
ENSBTAG00000015050	ENSBTAG00000009580		ENSBTAG00000017365
ENSBTAG00000020961	ENSBTAG00000006839		ENSBTAG00000007206
ENSBTAG00000002885	ENSBTAG00000014476		ENSBTAG00000014432
ENSBTAG00000004034	ENSBTAG00000030257		ENSBTAG00000018403
ENSBTAG00000000877	ENSBTAG00000008203		ENSBTAG00000034193
ENSBTAG00000021999	ENSBTAG00000020190		ENSBTAG00000009513
ENSBTAG00000025622	ENSBTAG00000011954		ENSBTAG00000001097
ENSBTAG00000001390	ENSBTAG00000021549		ENSBTAG00000040607
ENSBTAG00000010273	ENSBTAG00000047150		ENSBTAG00000002951
ENSBTAG00000014496	ENSBTAG00000021961		ENSBTAG00000003946
ENSBTAG00000017095	ENSBTAG00000011583		ENSBTAG00000039731
ENSBTAG00000007636	ENSBTAG00000016571		ENSBTAG00000002006
ENSBTAG00000014828	ENSBTAG00000004294		ENSBTAG00000006039
ENSBTAG00000004136	ENSBTAG00000012416		ENSBTAG00000000032
ENSBTAG00000014373	ENSBTAG00000011677		ENSBTAG00000000962
ENSBTAG00000017367	ENSBTAG00000000049		ENSBTAG00000022039
ENSBTAG00000020848	ENSBTAG00000003977		ENSBTAG00000017775
ENSBTAG00000003496	ENSBTAG00000019545		ENSBTAG00000001066
ENSBTAG00000005708	ENSBTAG00000005868		ENSBTAG00000017741
ENSBTAG00000013303	ENSBTAG00000014695		ENSBTAG00000034246
ENSBTAG00000006886	ENSBTAG00000015104		ENSBTAG00000005029
ENSBTAG00000020119	ENSBTAG00000016731		ENSBTAG00000008611
ENSBTAG00000007872	ENSBTAG00000016331		ENSBTAG00000021880
ENSBTAG00000004064	ENSBTAG00000013889		ENSBTAG00000030518
ENSBTAG00000031863	ENSBTAG00000011772		ENSBTAG00000018077
ENSBTAG00000010052	ENSBTAG00000018364		ENSBTAG00000038415
ENSBTAG00000011541	ENSBTAG00000042836		ENSBTAG00000005917
ENSBTAG00000037527	ENSBTAG00000042135		ENSBTAG00000032905
ENSBTAG00000016377	ENSBTAG00000032427		ENSBTAG00000000277
ENSBTAG00000020173	ENSBTAG00000012426		ENSBTAG00000007268
ENSBTAG00000009895	ENSBTAG00000017373		ENSBTAG00000014103
ENSBTAG00000003975	ENSBTAG00000034360		ENSBTAG00000020605
ENSBTAG00000030173	ENSBTAG00000012511		ENSBTAG00000020453
ENSBTAG00000019250	ENSBTAG00000021057		ENSBTAG00000030845
ENSBTAG00000019434	ENSBTAG00000026986		ENSBTAG00000005091
ENSBTAG00000001796	ENSBTAG00000000296		ENSBTAG00000001462
ENSBTAG00000038251	ENSBTAG00000019227		ENSBTAG00000004613
ENSBTAG00000011511	ENSBTAG00000012638		ENSBTAG00000008436
ENSBTAG00000007117	ENSBTAG00000002052		ENSBTAG00000032084
ENSBTAG00000000895	ENSBTAG00000021506		ENSBTAG00000016260
ENSBTAG00000007921	ENSBTAG00000019621		ENSBTAG00000007235
ENSBTAG00000021535	ENSBTAG00000013628		ENSBTAG00000003936
ENSBTAG00000009873	ENSBTAG00000045293		ENSBTAG00000010738
ENSBTAG00000004240	ENSBTAG00000045156		ENSBTAG00000001021
ENSBTAG00000004945	ENSBTAG00000025669		ENSBTAG00000026779
ENSBTAG00000009109	ENSBTAG00000020311		ENSBTAG00000020699
ENSBTAG00000002041	ENSBTAG00000018175		ENSBTAG00000008431
ENSBTAG00000009543	ENSBTAG00000003997		ENSBTAG00000031178
ENSBTAG00000014246	ENSBTAG00000010508		ENSBTAG00000021263
ENSBTAG00000011885	ENSBTAG00000000829		ENSBTAG00000014713
ENSBTAG00000012253	ENSBTAG00000008507		ENSBTAG00000032558
ENSBTAG00000001941	ENSBTAG00000010526		ENSBTAG00000031503
ENSBTAG00000000163	ENSBTAG00000003614		ENSBTAG00000007409
ENSBTAG00000011088	ENSBTAG00000010077		ENSBTAG00000003334
ENSBTAG00000004138	ENSBTAG00000004262		ENSBTAG00000011034
ENSBTAG00000016770	ENSBTAG00000030335		ENSBTAG00000015326
ENSBTAG00000004502	ENSBTAG00000014390		ENSBTAG00000019251
ENSBTAG00000026936	ENSBTAG00000010470		ENSBTAG00000007353
ENSBTAG00000004962	ENSBTAG00000006021		ENSBTAG00000010033
ENSBTAG00000007566	ENSBTAG00000003341		ENSBTAG00000005496
ENSBTAG00000013937	ENSBTAG00000017268		ENSBTAG00000008744
ENSBTAG00000005733	ENSBTAG00000014873		ENSBTAG00000023283
ENSBTAG00000008492	ENSBTAG00000000343		ENSBTAG00000002473
ENSBTAG00000034349	ENSBTAG00000007213		ENSBTAG00000038131
ENSBTAG00000003610	ENSBTAG00000010956		ENSBTAG00000014151
ENSBTAG00000009256	ENSBTAG00000007632		ENSBTAG00000044010
ENSBTAG00000008800	ENSBTAG00000016975		ENSBTAG00000008479
ENSBTAG00000009780	ENSBTAG00000017382		ENSBTAG00000010835
ENSBTAG00000014737	ENSBTAG00000001165		ENSBTAG00000000684
ENSBTAG00000005647	ENSBTAG00000020059		ENSBTAG00000021809
ENSBTAG00000006748	ENSBTAG00000016714		ENSBTAG00000013167
ENSBTAG00000003372	ENSBTAG00000013724		ENSBTAG00000020783
ENSBTAG00000025263	ENSBTAG00000011424		ENSBTAG00000000313
ENSBTAG00000039163	ENSBTAG00000012723		ENSBTAG00000004879
ENSBTAG00000022382	ENSBTAG00000020212		ENSBTAG00000038490
ENSBTAG00000016362	ENSBTAG00000042916		ENSBTAG00000023610
ENSBTAG00000017533	ENSBTAG00000004706		ENSBTAG00000013201
ENSBTAG00000014679	ENSBTAG00000013477		ENSBTAG00000015381
ENSBTAG00000004358	ENSBTAG00000002735		ENSBTAG00000000333
ENSBTAG00000009918	ENSBTAG00000019093		ENSBTAG00000022238
ENSBTAG00000003804	ENSBTAG00000016429		ENSBTAG00000019354
ENSBTAG00000033679	ENSBTAG00000011841		ENSBTAG00000007773
ENSBTAG00000020958	ENSBTAG00000013813		ENSBTAG00000015426
ENSBTAG00000021686	ENSBTAG00000010568		ENSBTAG00000008541
ENSBTAG00000000770	ENSBTAG00000024605		ENSBTAG00000003358
ENSBTAG00000005445	ENSBTAG00000008638		ENSBTAG00000039050
ENSBTAG00000019939	ENSBTAG00000020968		ENSBTAG00000003176
ENSBTAG00000017765	ENSBTAG00000010805		ENSBTAG00000027684
ENSBTAG00000013177	ENSBTAG00000002128		ENSBTAG00000032899
ENSBTAG00000001754	ENSBTAG00000001050		ENSBTAG00000007624
ENSBTAG00000006667	ENSBTAG00000004377		ENSBTAG00000047739
ENSBTAG00000046774	ENSBTAG00000006067		ENSBTAG00000007193
ENSBTAG00000015220	ENSBTAG00000014610		ENSBTAG00000011397
ENSBTAG00000011420	ENSBTAG00000019512		ENSBTAG00000013856
ENSBTAG00000014714	ENSBTAG00000019069		ENSBTAG00000037649
ENSBTAG00000019700	ENSBTAG00000018918		ENSBTAG00000021205
ENSBTAG00000014495	ENSBTAG00000009451		ENSBTAG00000012451
ENSBTAG00000006491	ENSBTAG00000006848		ENSBTAG00000001576
ENSBTAG00000011024	ENSBTAG00000026415		ENSBTAG00000022000
ENSBTAG00000016782	ENSBTAG00000044099		ENSBTAG00000014069
ENSBTAG00000002472	ENSBTAG00000000179		ENSBTAG00000002490
ENSBTAG00000018254	ENSBTAG00000011580		ENSBTAG00000011838
ENSBTAG00000034430	ENSBTAG00000010617		ENSBTAG00000016359
ENSBTAG00000046092	ENSBTAG00000005666		ENSBTAG00000009982
ENSBTAG00000003889	ENSBTAG00000039657		ENSBTAG00000003598
ENSBTAG00000009839	ENSBTAG00000011732		ENSBTAG00000009576
ENSBTAG00000010963	ENSBTAG00000003712		ENSBTAG00000044079
ENSBTAG00000004939	ENSBTAG00000047801		ENSBTAG00000020654
ENSBTAG00000014814	ENSBTAG00000025413		ENSBTAG00000018975
ENSBTAG00000010531	ENSBTAG00000005615		ENSBTAG00000014615
ENSBTAG00000002742	ENSBTAG00000020554		ENSBTAG00000010464
ENSBTAG00000016243	ENSBTAG00000020619		ENSBTAG00000018035
ENSBTAG00000013044	ENSBTAG00000014784		ENSBTAG00000021696
ENSBTAG00000001817	ENSBTAG00000020729		ENSBTAG00000004066
ENSBTAG00000020485	ENSBTAG00000005493		ENSBTAG00000021636
ENSBTAG00000030172	ENSBTAG00000021660		ENSBTAG00000015739
ENSBTAG00000003447	ENSBTAG00000000578		ENSBTAG00000047088
ENSBTAG00000013464			ENSBTAG00000006771
ENSBTAG00000039347			ENSBTAG00000011936
ENSBTAG00000020614			ENSBTAG00000045565
ENSBTAG00000004547			ENSBTAG00000005976
ENSBTAG00000019667			ENSBTAG00000016096
ENSBTAG00000013465			ENSBTAG00000021680
ENSBTAG00000020130			ENSBTAG00000007428
ENSBTAG00000031500			ENSBTAG00000011590
ENSBTAG00000020418			ENSBTAG00000020990
ENSBTAG00000012687			ENSBTAG00000014465
ENSBTAG00000020296			ENSBTAG00000014782
ENSBTAG00000032852			ENSBTAG00000021830
ENSBTAG00000001233			ENSBTAG00000012200
ENSBTAG00000021752			ENSBTAG00000016504
ENSBTAG00000001114			ENSBTAG00000008884
ENSBTAG00000017694			ENSBTAG00000047605
ENSBTAG00000009941			ENSBTAG00000008792
ENSBTAG00000040206			ENSBTAG00000006792
ENSBTAG00000032137			ENSBTAG00000018137
ENSBTAG00000004997			ENSBTAG00000010841
ENSBTAG00000010388			ENSBTAG00000014958
ENSBTAG00000021156			ENSBTAG00000020872
ENSBTAG00000006225			ENSBTAG00000006036
ENSBTAG00000016982			ENSBTAG00000006572
ENSBTAG00000001173			ENSBTAG00000002243
ENSBTAG00000033731			ENSBTAG00000013192
ENSBTAG00000017710			ENSBTAG00000018269
ENSBTAG00000013905			ENSBTAG00000006139
ENSBTAG00000045880			ENSBTAG00000000279
ENSBTAG00000018940			ENSBTAG00000014603
ENSBTAG00000025182			ENSBTAG00000001408
ENSBTAG00000020073			ENSBTAG00000008329
ENSBTAG00000017429			ENSBTAG00000021177
ENSBTAG00000025226			ENSBTAG00000008613
ENSBTAG00000038442			ENSBTAG00000004542
ENSBTAG00000031561			ENSBTAG00000004394
ENSBTAG00000009061			ENSBTAG00000021318
ENSBTAG00000000285			ENSBTAG00000008530
ENSBTAG00000015329			ENSBTAG00000002783
ENSBTAG00000007870			ENSBTAG00000006645
ENSBTAG00000006160			ENSBTAG00000013686
ENSBTAG00000007476			ENSBTAG00000015160
			ENSBTAG00000000181
			ENSBTAG00000022564
			ENSBTAG00000023073
			ENSBTAG00000000539
			ENSBTAG00000013910
			ENSBTAG00000012815
			ENSBTAG00000014906
			ENSBTAG00000016548
			ENSBTAG00000047502
			ENSBTAG00000007644
			ENSBTAG00000016676
			ENSBTAG00000003326
			ENSBTAG00000039340
			ENSBTAG00000012052
			ENSBTAG00000011934
			ENSBTAG00000006859
			ENSBTAG00000012741
			ENSBTAG00000009107
			ENSBTAG00000018157
			ENSBTAG00000013953
			ENSBTAG00000002853
			ENSBTAG00000006157
			ENSBTAG00000011892
			ENSBTAG00000019090
			ENSBTAG00000019321
			ENSBTAG00000023144
			ENSBTAG00000009353
			ENSBTAG00000013196
			ENSBTAG00000005018
			ENSBTAG00000001257
			ENSBTAG00000015341
			ENSBTAG00000011307
			ENSBTAG00000006156
			ENSBTAG00000007578
			ENSBTAG00000001110
			ENSBTAG00000006790
			ENSBTAG00000003061
			ENSBTAG00000016236
			ENSBTAG00000005453
			ENSBTAG00000013790
			ENSBTAG00000010179
			ENSBTAG00000013755
			ENSBTAG00000022598
			ENSBTAG00000018382
			ENSBTAG00000004885
			ENSBTAG00000009966
			ENSBTAG00000018430
			ENSBTAG00000015994
			ENSBTAG00000020352
			ENSBTAG00000009047
			ENSBTAG00000018604
			ENSBTAG00000007331
			ENSBTAG00000012737
			ENSBTAG00000005144
			ENSBTAG00000008429
			ENSBTAG00000031548
			ENSBTAG00000007828
			ENSBTAG00000000536
			ENSBTAG00000008814
			ENSBTAG00000019347
			ENSBTAG00000009734
			ENSBTAG00000030255
			ENSBTAG00000008743
			ENSBTAG00000011766
			ENSBTAG00000008839
			ENSBTAG00000023259
			ENSBTAG00000035868
			ENSBTAG00000001919
			ENSBTAG00000005203
			ENSBTAG00000006862
			ENSBTAG00000010587
			ENSBTAG00000020456
			ENSBTAG00000010254
			ENSBTAG00000021237
			ENSBTAG00000012348
			ENSBTAG00000014217
			ENSBTAG00000012676
			ENSBTAG00000018192
			ENSBTAG00000004564
			ENSBTAG00000026753
			ENSBTAG00000016959
			ENSBTAG00000002485
			ENSBTAG00000008169
			ENSBTAG00000009055
			ENSBTAG00000047225
			ENSBTAG00000006354
			ENSBTAG00000019663
			ENSBTAG00000019589
			ENSBTAG00000040356
			ENSBTAG00000031444
			ENSBTAG00000013759
			ENSBTAG00000019121
			ENSBTAG00000021072
			ENSBTAG00000017666
			ENSBTAG00000005586
			ENSBTAG00000017354
			ENSBTAG00000011658
			ENSBTAG00000020965
			ENSBTAG00000009354
			ENSBTAG00000000843
			ENSBTAG00000021144
			ENSBTAG00000023648
			ENSBTAG00000018905
			ENSBTAG00000044159
			ENSBTAG00000015016
			ENSBTAG00000000875
			ENSBTAG00000017852
			ENSBTAG00000035587
			ENSBTAG00000010191
			ENSBTAG00000002350
			ENSBTAG00000011512
			ENSBTAG00000026851
			ENSBTAG00000014628
			ENSBTAG00000016269
			ENSBTAG00000020053
			ENSBTAG00000014093
			ENSBTAG00000003727
			ENSBTAG00000037729
			ENSBTAG00000013007
			ENSBTAG00000004552
			ENSBTAG00000011476
			ENSBTAG00000021512
			ENSBTAG00000013314
			ENSBTAG00000016268
			ENSBTAG00000019272
			ENSBTAG00000009611
			ENSBTAG00000016776
			ENSBTAG00000000752
			ENSBTAG00000003616
			ENSBTAG00000007661
			ENSBTAG00000007281
			ENSBTAG00000002096
			ENSBTAG00000004018
			ENSBTAG00000017242
			ENSBTAG00000044058
			ENSBTAG00000018555
			ENSBTAG00000019076
			ENSBTAG00000024958
			ENSBTAG00000021611
			ENSBTAG00000003255
			ENSBTAG00000009287
			ENSBTAG00000009475
			ENSBTAG00000015097
			ENSBTAG00000018025
			ENSBTAG00000013334
			ENSBTAG00000007847
			ENSBTAG00000047545
			ENSBTAG00000003322
			ENSBTAG00000010635
			ENSBTAG00000039197
			ENSBTAG00000002764
			ENSBTAG00000015182
			ENSBTAG00000015651
			ENSBTAG00000013048
			ENSBTAG00000033669
			ENSBTAG00000014374
			ENSBTAG00000011389
			ENSBTAG00000021779
			ENSBTAG00000045500
			ENSBTAG00000013974
			ENSBTAG00000024042
			ENSBTAG00000000191
			ENSBTAG00000009579
			ENSBTAG00000006492
			ENSBTAG00000038042
			ENSBTAG00000019907
			ENSBTAG00000021588
			ENSBTAG00000023182
			ENSBTAG00000018598
			ENSBTAG00000012961
			ENSBTAG00000006957
			ENSBTAG00000013099
			ENSBTAG00000015209
			ENSBTAG00000005761
			ENSBTAG00000019510
			ENSBTAG00000015165
			ENSBTAG00000009336
			ENSBTAG00000007659
			ENSBTAG00000010662
			ENSBTAG00000014306
			ENSBTAG00000017490
			ENSBTAG00000044053
			ENSBTAG00000012419
			ENSBTAG00000018808
			ENSBTAG00000002586
			ENSBTAG00000015815
			ENSBTAG00000007829
			ENSBTAG00000013096
			ENSBTAG00000009289
			ENSBTAG00000000676
			ENSBTAG00000011278
			ENSBTAG00000021919
			ENSBTAG00000023452
			ENSBTAG00000037735
			ENSBTAG00000004464
			ENSBTAG00000021822
			ENSBTAG00000011935
			ENSBTAG00000012545
			ENSBTAG00000018101
			ENSBTAG00000017681
			ENSBTAG00000011417
			ENSBTAG00000009374
			ENSBTAG00000034597
			ENSBTAG00000009218
			ENSBTAG00000008603
			ENSBTAG00000001564
			ENSBTAG00000019014
			ENSBTAG00000002083
			ENSBTAG00000001906
			ENSBTAG00000005138
			ENSBTAG00000007300
			ENSBTAG00000021076
			ENSBTAG00000018869
			ENSBTAG00000023415
			ENSBTAG00000011646
			ENSBTAG00000008499
			ENSBTAG00000000959
			ENSBTAG00000011075
			ENSBTAG00000013367
			ENSBTAG00000020542
			ENSBTAG00000002065
			ENSBTAG00000014730
			ENSBTAG00000030347
			ENSBTAG00000007766
			ENSBTAG00000014512
			ENSBTAG00000019044
			ENSBTAG00000015730
			ENSBTAG00000019967
			ENSBTAG00000007153
			ENSBTAG00000043985
			ENSBTAG00000004046
			ENSBTAG00000012926
			ENSBTAG00000018694
			ENSBTAG00000030521
			ENSBTAG00000007823
			ENSBTAG00000017665
			ENSBTAG00000011202
			ENSBTAG00000012595
			ENSBTAG00000030425
			ENSBTAG00000019761
			ENSBTAG00000008004
			ENSBTAG00000020394
			ENSBTAG00000018316
			ENSBTAG00000010717
			ENSBTAG00000047213
			ENSBTAG00000012667
			ENSBTAG00000003947
			ENSBTAG00000039812
			ENSBTAG00000010403
			ENSBTAG00000016615
			ENSBTAG00000018451
			ENSBTAG00000014249
			ENSBTAG00000013478
			ENSBTAG00000047708
			ENSBTAG00000011140
			ENSBTAG00000006343
			ENSBTAG00000023635
			ENSBTAG00000017514
			ENSBTAG00000001292
			ENSBTAG00000018539
			ENSBTAG00000018225
			ENSBTAG00000020468
			ENSBTAG00000021790
			ENSBTAG00000003556
			ENSBTAG00000000286
			ENSBTAG00000044192
			ENSBTAG00000047448
			ENSBTAG00000039016
			ENSBTAG00000004459
			ENSBTAG00000020648
			ENSBTAG00000014089
			ENSBTAG00000002846
			ENSBTAG00000037962
			ENSBTAG00000018593
			ENSBTAG00000038931
			ENSBTAG00000019916
			ENSBTAG00000014744
			ENSBTAG00000003746
			ENSBTAG00000003733
			ENSBTAG00000013392
			ENSBTAG00000004788
			ENSBTAG00000006525
			ENSBTAG00000000130
			ENSBTAG00000025149
			ENSBTAG00000017783
			ENSBTAG00000031209
			ENSBTAG00000001949
			ENSBTAG00000012505
			ENSBTAG00000001801
			ENSBTAG00000003749
			ENSBTAG00000008783
			ENSBTAG00000008989
			ENSBTAG00000017151
			ENSBTAG00000007107
			ENSBTAG00000008053
			ENSBTAG00000011103
			ENSBTAG00000017468
			ENSBTAG00000015242
			ENSBTAG00000010932
			ENSBTAG00000039861
			ENSBTAG00000009412
			ENSBTAG00000020632
			ENSBTAG00000000205
			ENSBTAG00000003770
			ENSBTAG00000011195
			ENSBTAG00000014259
			ENSBTAG00000021787
			ENSBTAG00000007013
			ENSBTAG00000010153
			ENSBTAG00000040116
			ENSBTAG00000005903
			ENSBTAG00000011413
			ENSBTAG00000026283
			ENSBTAG00000008320
			ENSBTAG00000021934
			ENSBTAG00000046841
			ENSBTAG00000006801
			ENSBTAG00000010559
			ENSBTAG00000006221
			ENSBTAG00000020060
			ENSBTAG00000017875
			ENSBTAG00000011193
			ENSBTAG00000008057
			ENSBTAG00000019513
			ENSBTAG00000004085
			ENSBTAG00000013510
			ENSBTAG00000039466
			ENSBTAG00000016704
			ENSBTAG00000008579
			ENSBTAG00000010083
			ENSBTAG00000047254
			ENSBTAG00000039090
			ENSBTAG00000004331
			ENSBTAG00000000090
			ENSBTAG00000000218
			ENSBTAG00000019079
			ENSBTAG00000013444
			ENSBTAG00000031461
			ENSBTAG00000013029
			ENSBTAG00000038235
			ENSBTAG00000025778
			ENSBTAG00000004851
			ENSBTAG00000019998
			ENSBTAG00000039954
			ENSBTAG00000012176
			ENSBTAG00000006784
			ENSBTAG00000014468
			ENSBTAG00000005448
			ENSBTAG00000025822
			ENSBTAG00000046750
			ENSBTAG00000038195
			ENSBTAG00000046229
			ENSBTAG00000018877
			ENSBTAG00000019819
			ENSBTAG00000002823
			ENSBTAG00000031778
			ENSBTAG00000007256
			ENSBTAG00000019023
			ENSBTAG00000016424
			ENSBTAG00000010520
			ENSBTAG00000047988
			ENSBTAG00000007484
			ENSBTAG00000012725
			ENSBTAG00000045647
			ENSBTAG00000009983
			ENSBTAG00000002817
			ENSBTAG00000021041
			ENSBTAG00000015343
			ENSBTAG00000012024
			ENSBTAG00000014907
			ENSBTAG00000003162
			ENSBTAG00000016522
			ENSBTAG00000025898
			ENSBTAG00000005715
			ENSBTAG00000012372
			ENSBTAG00000014642
			ENSBTAG00000017922
			ENSBTAG00000013198
			ENSBTAG00000020551
			ENSBTAG00000020067
			ENSBTAG00000001872
			ENSBTAG00000011473
			ENSBTAG00000008397
			ENSBTAG00000022161
			ENSBTAG00000003553
			ENSBTAG00000048195
			ENSBTAG00000006069
			ENSBTAG00000006034
			ENSBTAG00000018984
			ENSBTAG00000002786
			ENSBTAG00000017905
			ENSBTAG00000004907
			ENSBTAG00000002591
			ENSBTAG00000016253
			ENSBTAG00000033313
			ENSBTAG00000026248
			ENSBTAG00000005536
			ENSBTAG00000012504
			ENSBTAG00000025213
			ENSBTAG00000030824
			ENSBTAG00000017727
			ENSBTAG00000015390
			ENSBTAG00000017452
			ENSBTAG00000013884
			ENSBTAG00000019956
			ENSBTAG00000002941
			ENSBTAG00000012228
			ENSBTAG00000038831
			ENSBTAG00000006208
			ENSBTAG00000005373
			ENSBTAG00000016093
			ENSBTAG00000027916
			ENSBTAG00000010994
			ENSBTAG00000032396
			ENSBTAG00000038104
			ENSBTAG00000005250
			ENSBTAG00000039601
			ENSBTAG00000019903

## Sheet: up-&down-regulated genes
control vs. ST103	ST12 vs control	ST12 vs ST103	ST103 vs control & ST12 vs control	ST103 vs control & ST12 vs ST103	ST12 vs control & ST12 vs ST103	ST103 vs control & ST12 vs control & ST12 vs ST103
ENSBTAG00000004177	ENSBTAG00000008419	ENSBTAG00000003808	ENSBTAG00000018290	ENSBTAG00000030650	ENSBTAG00000003313	ENSBTAG00000002894
ENSBTAG00000014537	ENSBTAG00000005725	ENSBTAG00000004899	ENSBTAG00000009012	ENSBTAG00000001388	ENSBTAG00000011990	ENSBTAG00000020892
ENSBTAG00000047412	ENSBTAG00000005464	ENSBTAG00000007881	ENSBTAG00000022779	ENSBTAG00000010238	ENSBTAG00000046409	ENSBTAG00000004337
ENSBTAG00000037651	ENSBTAG00000017404	ENSBTAG00000019796	ENSBTAG00000002669	ENSBTAG00000011017	ENSBTAG00000019293	ENSBTAG00000014113
ENSBTAG00000019152	ENSBTAG00000039928	ENSBTAG00000018165	ENSBTAG00000004741	ENSBTAG00000005286	ENSBTAG00000001243	ENSBTAG00000026278
ENSBTAG00000019015	ENSBTAG00000005754	ENSBTAG00000009665	ENSBTAG00000013496	ENSBTAG00000003763	ENSBTAG00000008665	ENSBTAG00000025258
ENSBTAG00000047345	ENSBTAG00000006452	ENSBTAG00000001235	ENSBTAG00000020755	ENSBTAG00000011121	ENSBTAG00000011003	ENSBTAG00000016291
ENSBTAG00000016883	ENSBTAG00000012498	ENSBTAG00000012074	ENSBTAG00000025260	ENSBTAG00000010069	ENSBTAG00000034848	ENSBTAG00000022715
ENSBTAG00000006214	ENSBTAG00000019437	ENSBTAG00000013311	ENSBTAG00000004378	ENSBTAG00000006748	ENSBTAG00000007719	ENSBTAG00000008100
ENSBTAG00000021430	ENSBTAG00000012738	ENSBTAG00000008705	ENSBTAG00000006720	ENSBTAG00000004547	ENSBTAG00000008916	ENSBTAG00000034918
ENSBTAG00000047958	ENSBTAG00000046320	ENSBTAG00000037951	ENSBTAG00000000575		ENSBTAG00000013825	ENSBTAG00000003741
ENSBTAG00000002333	ENSBTAG00000004674	ENSBTAG00000001002	ENSBTAG00000013210		ENSBTAG00000010652	ENSBTAG00000004322
ENSBTAG00000006777	ENSBTAG00000037508	ENSBTAG00000005716	ENSBTAG00000045822		ENSBTAG00000017564	ENSBTAG00000019617
ENSBTAG00000011344	ENSBTAG00000047986		ENSBTAG00000003827		ENSBTAG00000015386	ENSBTAG00000016498
ENSBTAG00000011545	ENSBTAG00000045694		ENSBTAG00000006738		ENSBTAG00000046503	ENSBTAG00000000454
ENSBTAG00000019954	ENSBTAG00000012223		ENSBTAG00000001197		ENSBTAG00000002979	ENSBTAG00000016260
ENSBTAG00000047330	ENSBTAG00000030940		ENSBTAG00000020813		ENSBTAG00000045518
ENSBTAG00000021713	ENSBTAG00000018332		ENSBTAG00000002215		ENSBTAG00000047122
ENSBTAG00000004115	ENSBTAG00000046566		ENSBTAG00000002912		ENSBTAG00000000067
ENSBTAG00000038330	ENSBTAG00000020199		ENSBTAG00000007851		ENSBTAG00000025391
ENSBTAG00000004476	ENSBTAG00000009658		ENSBTAG00000046944		ENSBTAG00000042649
ENSBTAG00000005140	ENSBTAG00000012972		ENSBTAG00000012297
ENSBTAG00000022920	ENSBTAG00000000431		ENSBTAG00000015060
ENSBTAG00000013631	ENSBTAG00000020266		ENSBTAG00000037800
ENSBTAG00000027337	ENSBTAG00000039702		ENSBTAG00000013578
ENSBTAG00000032503	ENSBTAG00000016137		ENSBTAG00000002595
ENSBTAG00000002027	ENSBTAG00000021582		ENSBTAG00000005033
ENSBTAG00000013869	ENSBTAG00000000081		ENSBTAG00000000016
ENSBTAG00000007850	ENSBTAG00000002882		ENSBTAG00000019975
ENSBTAG00000014401	ENSBTAG00000002135		ENSBTAG00000007927
ENSBTAG00000017273	ENSBTAG00000000088		ENSBTAG00000021516
ENSBTAG00000011982	ENSBTAG00000008188		ENSBTAG00000007424
ENSBTAG00000032369	ENSBTAG00000006322		ENSBTAG00000008091
ENSBTAG00000003045	ENSBTAG00000012342		ENSBTAG00000008331
ENSBTAG00000014922	ENSBTAG00000005773		ENSBTAG00000001621
ENSBTAG00000003200	ENSBTAG00000001666		ENSBTAG00000018248
ENSBTAG00000001497	ENSBTAG00000017124		ENSBTAG00000022813
ENSBTAG00000003920	ENSBTAG00000013031		ENSBTAG00000038067
ENSBTAG00000047827	ENSBTAG00000010564		ENSBTAG00000039509
ENSBTAG00000011894	ENSBTAG00000009850		ENSBTAG00000002349
ENSBTAG00000001186	ENSBTAG00000010463		ENSBTAG00000015170
ENSBTAG00000009841	ENSBTAG00000001644		ENSBTAG00000023718
ENSBTAG00000010777	ENSBTAG00000002163		ENSBTAG00000046375
ENSBTAG00000007931	ENSBTAG00000004849		ENSBTAG00000015749
ENSBTAG00000031795	ENSBTAG00000043953		ENSBTAG00000005275
ENSBTAG00000025803	ENSBTAG00000047077		ENSBTAG00000015163
ENSBTAG00000037470	ENSBTAG00000015316		ENSBTAG00000021945
ENSBTAG00000005181	ENSBTAG00000017797		ENSBTAG00000023659
ENSBTAG00000026676	ENSBTAG00000019373		ENSBTAG00000003506
ENSBTAG00000037830	ENSBTAG00000010774		ENSBTAG00000006692
ENSBTAG00000014297	ENSBTAG00000004556		ENSBTAG00000044078
ENSBTAG00000019807	ENSBTAG00000019716		ENSBTAG00000002085
ENSBTAG00000015061	ENSBTAG00000045658		ENSBTAG00000047600
ENSBTAG00000011154	ENSBTAG00000025853		ENSBTAG00000018015
ENSBTAG00000006071	ENSBTAG00000015188		ENSBTAG00000003994
ENSBTAG00000020536	ENSBTAG00000015509		ENSBTAG00000008294
ENSBTAG00000047567	ENSBTAG00000039719		ENSBTAG00000009654
ENSBTAG00000015108	ENSBTAG00000046076		ENSBTAG00000015632
ENSBTAG00000021521	ENSBTAG00000011651		ENSBTAG00000004269
ENSBTAG00000001778	ENSBTAG00000019839		ENSBTAG00000006519
ENSBTAG00000003952	ENSBTAG00000006836		ENSBTAG00000025405
ENSBTAG00000000671	ENSBTAG00000002959		ENSBTAG00000025250
ENSBTAG00000021955	ENSBTAG00000024947		ENSBTAG00000038990
ENSBTAG00000002774	ENSBTAG00000016335		ENSBTAG00000007596
ENSBTAG00000018880	ENSBTAG00000035735		ENSBTAG00000037811
ENSBTAG00000002858	ENSBTAG00000014402		ENSBTAG00000000634
ENSBTAG00000008441	ENSBTAG00000006282		ENSBTAG00000003667
ENSBTAG00000031231	ENSBTAG00000032122		ENSBTAG00000017113
ENSBTAG00000018274	ENSBTAG00000002690		ENSBTAG00000046699
ENSBTAG00000015512	ENSBTAG00000022294		ENSBTAG00000015353
ENSBTAG00000015490	ENSBTAG00000007740		ENSBTAG00000020602
ENSBTAG00000008624	ENSBTAG00000020080		ENSBTAG00000014599
ENSBTAG00000001505	ENSBTAG00000003581		ENSBTAG00000009987
ENSBTAG00000022622	ENSBTAG00000006347		ENSBTAG00000005760
ENSBTAG00000005414	ENSBTAG00000010664		ENSBTAG00000001595
ENSBTAG00000014090	ENSBTAG00000018577		ENSBTAG00000018232
ENSBTAG00000026497	ENSBTAG00000017090		ENSBTAG00000008096
ENSBTAG00000005477	ENSBTAG00000004723		ENSBTAG00000001725
ENSBTAG00000010517	ENSBTAG00000011256		ENSBTAG00000007783
ENSBTAG00000003422	ENSBTAG00000001580		ENSBTAG00000010344
ENSBTAG00000002356	ENSBTAG00000013577		ENSBTAG00000025257
ENSBTAG00000010107	ENSBTAG00000010634		ENSBTAG00000032152
ENSBTAG00000008485	ENSBTAG00000007960		ENSBTAG00000018069
ENSBTAG00000018138	ENSBTAG00000000507		ENSBTAG00000016061
ENSBTAG00000033727	ENSBTAG00000004511		ENSBTAG00000026637
ENSBTAG00000047621	ENSBTAG00000009641		ENSBTAG00000018578
ENSBTAG00000038488	ENSBTAG00000013675		ENSBTAG00000013027
ENSBTAG00000048184	ENSBTAG00000015915		ENSBTAG00000039688
ENSBTAG00000011969	ENSBTAG00000007101		ENSBTAG00000012991
ENSBTAG00000012184	ENSBTAG00000012745		ENSBTAG00000020762
ENSBTAG00000008468	ENSBTAG00000017683		ENSBTAG00000007191
ENSBTAG00000011614	ENSBTAG00000011419		ENSBTAG00000016698
ENSBTAG00000014861	ENSBTAG00000002745		ENSBTAG00000039992
ENSBTAG00000020054	ENSBTAG00000015678		ENSBTAG00000006965
ENSBTAG00000006209	ENSBTAG00000008259		ENSBTAG00000000329
ENSBTAG00000032031	ENSBTAG00000005012		ENSBTAG00000005475
ENSBTAG00000018646	ENSBTAG00000023054		ENSBTAG00000020095
ENSBTAG00000018600	ENSBTAG00000009216		ENSBTAG00000040518
ENSBTAG00000018223	ENSBTAG00000002341		ENSBTAG00000017719
ENSBTAG00000014970	ENSBTAG00000011338		ENSBTAG00000003113
ENSBTAG00000046383	ENSBTAG00000003290		ENSBTAG00000002362
ENSBTAG00000016609	ENSBTAG00000002444		ENSBTAG00000000920
ENSBTAG00000046981	ENSBTAG00000015710		ENSBTAG00000039504
ENSBTAG00000001441	ENSBTAG00000025441		ENSBTAG00000016388
ENSBTAG00000019554	ENSBTAG00000006729		ENSBTAG00000019131
ENSBTAG00000016533	ENSBTAG00000009482		ENSBTAG00000008021
ENSBTAG00000039529	ENSBTAG00000031160		ENSBTAG00000000648
ENSBTAG00000019018	ENSBTAG00000003668		ENSBTAG00000012057
ENSBTAG00000018937	ENSBTAG00000006663		ENSBTAG00000004347
ENSBTAG00000017833	ENSBTAG00000017482		ENSBTAG00000019665
ENSBTAG00000032902	ENSBTAG00000037756		ENSBTAG00000014087
ENSBTAG00000018189	ENSBTAG00000034159		ENSBTAG00000019225
ENSBTAG00000046117	ENSBTAG00000002615		ENSBTAG00000039446
ENSBTAG00000010059	ENSBTAG00000020921		ENSBTAG00000040078
ENSBTAG00000009343	ENSBTAG00000014791		ENSBTAG00000005280
ENSBTAG00000007512	ENSBTAG00000033662		ENSBTAG00000019036
ENSBTAG00000047855	ENSBTAG00000000432		ENSBTAG00000018572
ENSBTAG00000009223	ENSBTAG00000036061		ENSBTAG00000046158
ENSBTAG00000021932	ENSBTAG00000006719		ENSBTAG00000045588
ENSBTAG00000007139	ENSBTAG00000046324		ENSBTAG00000011403
ENSBTAG00000010351	ENSBTAG00000003526		ENSBTAG00000040161
ENSBTAG00000002937	ENSBTAG00000016903		ENSBTAG00000044208
ENSBTAG00000015296	ENSBTAG00000015398		ENSBTAG00000021035
ENSBTAG00000007116	ENSBTAG00000003845		ENSBTAG00000021957
ENSBTAG00000047532	ENSBTAG00000010644		ENSBTAG00000006143
ENSBTAG00000021872	ENSBTAG00000011415		ENSBTAG00000034238
ENSBTAG00000023736	ENSBTAG00000017632		ENSBTAG00000010943
ENSBTAG00000009101	ENSBTAG00000000641		ENSBTAG00000010472
ENSBTAG00000014016	ENSBTAG00000003959		ENSBTAG00000021978
ENSBTAG00000001956	ENSBTAG00000046266		ENSBTAG00000020242
ENSBTAG00000001333	ENSBTAG00000047389		ENSBTAG00000001570
ENSBTAG00000001523	ENSBTAG00000048268		ENSBTAG00000011354
ENSBTAG00000031523	ENSBTAG00000031701		ENSBTAG00000014471
ENSBTAG00000019242	ENSBTAG00000008204		ENSBTAG00000006685
ENSBTAG00000012365	ENSBTAG00000006270		ENSBTAG00000020580
ENSBTAG00000006305	ENSBTAG00000024162		ENSBTAG00000039028
ENSBTAG00000007933	ENSBTAG00000046161		ENSBTAG00000014795
ENSBTAG00000015150	ENSBTAG00000010171		ENSBTAG00000014585
ENSBTAG00000016206	ENSBTAG00000017457		ENSBTAG00000016771
ENSBTAG00000007271	ENSBTAG00000047868		ENSBTAG00000013909
ENSBTAG00000011011	ENSBTAG00000046174		ENSBTAG00000047904
ENSBTAG00000011291	ENSBTAG00000003531		ENSBTAG00000002150
ENSBTAG00000013955	ENSBTAG00000038770		ENSBTAG00000005404
ENSBTAG00000031397	ENSBTAG00000005523		ENSBTAG00000018281
ENSBTAG00000020046	ENSBTAG00000021964		ENSBTAG00000015644
ENSBTAG00000011437	ENSBTAG00000001489		ENSBTAG00000027937
ENSBTAG00000001942	ENSBTAG00000021875		ENSBTAG00000014199
ENSBTAG00000016943	ENSBTAG00000013108		ENSBTAG00000015793
ENSBTAG00000035726	ENSBTAG00000003665		ENSBTAG00000027676
ENSBTAG00000016343	ENSBTAG00000023611		ENSBTAG00000002813
ENSBTAG00000018313	ENSBTAG00000012020		ENSBTAG00000032719
ENSBTAG00000011957	ENSBTAG00000005260		ENSBTAG00000000861
ENSBTAG00000024426	ENSBTAG00000017040		ENSBTAG00000004023
ENSBTAG00000007490	ENSBTAG00000000020		ENSBTAG00000014127
ENSBTAG00000019900	ENSBTAG00000000656		ENSBTAG00000009393
ENSBTAG00000014806	ENSBTAG00000007816		ENSBTAG00000020713
ENSBTAG00000016097	ENSBTAG00000015731		ENSBTAG00000006999
ENSBTAG00000014612	ENSBTAG00000015591		ENSBTAG00000010361
ENSBTAG00000011851	ENSBTAG00000013858		ENSBTAG00000011970
ENSBTAG00000008696	ENSBTAG00000006510		ENSBTAG00000021291
ENSBTAG00000010367	ENSBTAG00000013855		ENSBTAG00000001683
ENSBTAG00000014773	ENSBTAG00000001314		ENSBTAG00000010998
ENSBTAG00000013064	ENSBTAG00000002432		ENSBTAG00000039513
ENSBTAG00000007149	ENSBTAG00000003458		ENSBTAG00000021249
ENSBTAG00000010846	ENSBTAG00000012768		ENSBTAG00000021176
ENSBTAG00000015961	ENSBTAG00000006552		ENSBTAG00000014857
ENSBTAG00000026275	ENSBTAG00000014102		ENSBTAG00000016566
ENSBTAG00000002286	ENSBTAG00000000460		ENSBTAG00000021378
ENSBTAG00000022681	ENSBTAG00000021396		ENSBTAG00000014707
ENSBTAG00000039366	ENSBTAG00000011786		ENSBTAG00000016998
ENSBTAG00000024851	ENSBTAG00000007608		ENSBTAG00000018438
ENSBTAG00000005240	ENSBTAG00000006731		ENSBTAG00000034954
ENSBTAG00000006222	ENSBTAG00000035975		ENSBTAG00000001470
ENSBTAG00000019568	ENSBTAG00000020160		ENSBTAG00000002977
ENSBTAG00000012855	ENSBTAG00000030974		ENSBTAG00000021326
ENSBTAG00000013054	ENSBTAG00000047707		ENSBTAG00000025462
ENSBTAG00000026088	ENSBTAG00000005997		ENSBTAG00000000838
ENSBTAG00000027764	ENSBTAG00000010169		ENSBTAG00000031430
ENSBTAG00000012185	ENSBTAG00000019892		ENSBTAG00000038048
ENSBTAG00000020607	ENSBTAG00000007784		ENSBTAG00000011007
ENSBTAG00000019953	ENSBTAG00000014972		ENSBTAG00000002908
ENSBTAG00000008453	ENSBTAG00000017639		ENSBTAG00000016455
ENSBTAG00000030337	ENSBTAG00000023601		ENSBTAG00000006078
ENSBTAG00000020980	ENSBTAG00000035379		ENSBTAG00000008612
ENSBTAG00000025782	ENSBTAG00000013215		ENSBTAG00000038737
ENSBTAG00000018119	ENSBTAG00000011880		ENSBTAG00000015361
ENSBTAG00000000533	ENSBTAG00000005299		ENSBTAG00000004515
ENSBTAG00000016152	ENSBTAG00000004976		ENSBTAG00000011238
ENSBTAG00000016005	ENSBTAG00000004257		ENSBTAG00000003711
ENSBTAG00000008099	ENSBTAG00000007374		ENSBTAG00000025471
ENSBTAG00000015050	ENSBTAG00000012449		ENSBTAG00000006707
ENSBTAG00000020961	ENSBTAG00000023377		ENSBTAG00000003751
ENSBTAG00000002885	ENSBTAG00000047529		ENSBTAG00000021515
ENSBTAG00000004034	ENSBTAG00000032808		ENSBTAG00000047839
ENSBTAG00000000877	ENSBTAG00000019601		ENSBTAG00000005738
ENSBTAG00000021999	ENSBTAG00000003395		ENSBTAG00000005412
ENSBTAG00000025622	ENSBTAG00000005973		ENSBTAG00000020936
ENSBTAG00000001390	ENSBTAG00000007485		ENSBTAG00000007449
ENSBTAG00000010273	ENSBTAG00000016644		ENSBTAG00000006894
ENSBTAG00000014496	ENSBTAG00000020904		ENSBTAG00000013489
ENSBTAG00000017095	ENSBTAG00000007922		ENSBTAG00000044023
ENSBTAG00000007636	ENSBTAG00000001298		ENSBTAG00000038650
ENSBTAG00000014828	ENSBTAG00000037510		ENSBTAG00000017846
ENSBTAG00000004136	ENSBTAG00000016680		ENSBTAG00000014762
ENSBTAG00000014373	ENSBTAG00000012371		ENSBTAG00000002115
ENSBTAG00000017367	ENSBTAG00000045854		ENSBTAG00000022150
ENSBTAG00000020848	ENSBTAG00000031686		ENSBTAG00000018016
ENSBTAG00000003496	ENSBTAG00000002963		ENSBTAG00000004086
ENSBTAG00000005708	ENSBTAG00000032132		ENSBTAG00000008816
ENSBTAG00000013303	ENSBTAG00000010785		ENSBTAG00000017263
ENSBTAG00000006886	ENSBTAG00000017096		ENSBTAG00000012216
ENSBTAG00000020119	ENSBTAG00000047699		ENSBTAG00000002714
ENSBTAG00000007872	ENSBTAG00000046928		ENSBTAG00000005268
ENSBTAG00000004064	ENSBTAG00000012178		ENSBTAG00000017150
ENSBTAG00000031863	ENSBTAG00000011921		ENSBTAG00000010745
ENSBTAG00000010052	ENSBTAG00000014068		ENSBTAG00000009663
ENSBTAG00000011541	ENSBTAG00000004225		ENSBTAG00000040512
ENSBTAG00000037527	ENSBTAG00000008353		ENSBTAG00000016208
ENSBTAG00000016377	ENSBTAG00000016915		ENSBTAG00000024492
ENSBTAG00000020173	ENSBTAG00000009279		ENSBTAG00000021187
ENSBTAG00000009895	ENSBTAG00000002280		ENSBTAG00000048171
ENSBTAG00000003975	ENSBTAG00000018718		ENSBTAG00000007431
ENSBTAG00000030173	ENSBTAG00000006543		ENSBTAG00000007280
ENSBTAG00000019250	ENSBTAG00000001146		ENSBTAG00000008271
ENSBTAG00000019434	ENSBTAG00000017611		ENSBTAG00000016163
ENSBTAG00000001796	ENSBTAG00000007334		ENSBTAG00000015085
ENSBTAG00000038251	ENSBTAG00000011104		ENSBTAG00000009786
ENSBTAG00000011511	ENSBTAG00000009214		ENSBTAG00000009064
ENSBTAG00000007117	ENSBTAG00000007430		ENSBTAG00000031267
ENSBTAG00000000895	ENSBTAG00000003842		ENSBTAG00000027348
ENSBTAG00000007921	ENSBTAG00000004082		ENSBTAG00000019636
ENSBTAG00000021535	ENSBTAG00000018255		ENSBTAG00000004581
ENSBTAG00000009873	ENSBTAG00000003222		ENSBTAG00000021497
ENSBTAG00000004240	ENSBTAG00000010355		ENSBTAG00000009770
ENSBTAG00000004945	ENSBTAG00000043359		ENSBTAG00000000589
ENSBTAG00000009109	ENSBTAG00000039664		ENSBTAG00000026429
ENSBTAG00000002041	ENSBTAG00000042484		ENSBTAG00000002346
ENSBTAG00000009543	ENSBTAG00000009477		ENSBTAG00000031648
ENSBTAG00000014246	ENSBTAG00000046842		ENSBTAG00000047766
ENSBTAG00000011885	ENSBTAG00000048155		ENSBTAG00000012039
ENSBTAG00000012253	ENSBTAG00000048167		ENSBTAG00000017455
ENSBTAG00000001941	ENSBTAG00000025540		ENSBTAG00000015432
ENSBTAG00000000163	ENSBTAG00000001717		ENSBTAG00000033702
ENSBTAG00000011088	ENSBTAG00000012668		ENSBTAG00000001468
ENSBTAG00000004138	ENSBTAG00000022027		ENSBTAG00000037775
ENSBTAG00000016770	ENSBTAG00000031777		ENSBTAG00000019138
ENSBTAG00000004502	ENSBTAG00000015628		ENSBTAG00000031885
ENSBTAG00000026936	ENSBTAG00000021036		ENSBTAG00000000559
ENSBTAG00000004962	ENSBTAG00000007878		ENSBTAG00000014855
ENSBTAG00000007566	ENSBTAG00000036659		ENSBTAG00000017201
ENSBTAG00000013937	ENSBTAG00000001843		ENSBTAG00000020931
ENSBTAG00000005733	ENSBTAG00000007102		ENSBTAG00000001325
ENSBTAG00000008492	ENSBTAG00000014150		ENSBTAG00000009749
ENSBTAG00000034349	ENSBTAG00000026657		ENSBTAG00000000961
ENSBTAG00000003610	ENSBTAG00000045916		ENSBTAG00000009315
ENSBTAG00000009256	ENSBTAG00000047023		ENSBTAG00000014484
ENSBTAG00000008800	ENSBTAG00000000512		ENSBTAG00000013960
ENSBTAG00000009780	ENSBTAG00000012322		ENSBTAG00000013235
ENSBTAG00000014737	ENSBTAG00000003535		ENSBTAG00000005450
ENSBTAG00000005647	ENSBTAG00000010964		ENSBTAG00000001785
ENSBTAG00000003372	ENSBTAG00000012284		ENSBTAG00000019806
ENSBTAG00000025263	ENSBTAG00000046607		ENSBTAG00000000936
ENSBTAG00000039163	ENSBTAG00000000933		ENSBTAG00000003033
ENSBTAG00000022382	ENSBTAG00000046003		ENSBTAG00000021609
ENSBTAG00000016362	ENSBTAG00000042626		ENSBTAG00000015318
ENSBTAG00000017533	ENSBTAG00000042524		ENSBTAG00000019070
ENSBTAG00000014679	ENSBTAG00000038604		ENSBTAG00000019129
ENSBTAG00000004358	ENSBTAG00000014458		ENSBTAG00000030575
ENSBTAG00000009918	ENSBTAG00000048122		ENSBTAG00000012482
ENSBTAG00000003804	ENSBTAG00000009112		ENSBTAG00000003312
ENSBTAG00000033679	ENSBTAG00000025809		ENSBTAG00000019465
ENSBTAG00000020958	ENSBTAG00000030193		ENSBTAG00000013222
ENSBTAG00000021686	ENSBTAG00000021474		ENSBTAG00000015727
ENSBTAG00000000770	ENSBTAG00000001131		ENSBTAG00000016401
ENSBTAG00000005445	ENSBTAG00000031590		ENSBTAG00000012066
ENSBTAG00000019939	ENSBTAG00000011857		ENSBTAG00000048253
ENSBTAG00000017765	ENSBTAG00000012263		ENSBTAG00000047473
ENSBTAG00000013177	ENSBTAG00000006998		ENSBTAG00000018280
ENSBTAG00000001754	ENSBTAG00000019915		ENSBTAG00000012442
ENSBTAG00000006667	ENSBTAG00000010681		ENSBTAG00000004305
ENSBTAG00000046774	ENSBTAG00000018735		ENSBTAG00000016073
ENSBTAG00000015220	ENSBTAG00000042475		ENSBTAG00000006136
ENSBTAG00000011420	ENSBTAG00000023832		ENSBTAG00000000396
ENSBTAG00000014714	ENSBTAG00000031725		ENSBTAG00000019348
ENSBTAG00000019700	ENSBTAG00000001727		ENSBTAG00000023851
ENSBTAG00000014495	ENSBTAG00000046189		ENSBTAG00000017992
ENSBTAG00000006491	ENSBTAG00000000807		ENSBTAG00000012137
ENSBTAG00000011024	ENSBTAG00000016588		ENSBTAG00000024539
ENSBTAG00000016782	ENSBTAG00000011196		ENSBTAG00000018487
ENSBTAG00000002472	ENSBTAG00000000621		ENSBTAG00000040133
ENSBTAG00000018254	ENSBTAG00000013822		ENSBTAG00000011337
ENSBTAG00000034430	ENSBTAG00000021893		ENSBTAG00000005960
ENSBTAG00000046092	ENSBTAG00000043951		ENSBTAG00000013191
ENSBTAG00000003889	ENSBTAG00000013573		ENSBTAG00000039691
ENSBTAG00000009839	ENSBTAG00000009965		ENSBTAG00000021240
ENSBTAG00000010963	ENSBTAG00000020294		ENSBTAG00000005668
ENSBTAG00000004939	ENSBTAG00000016032		ENSBTAG00000031707
ENSBTAG00000014814	ENSBTAG00000020535		ENSBTAG00000016345
ENSBTAG00000010531	ENSBTAG00000004108		ENSBTAG00000032068
ENSBTAG00000002742	ENSBTAG00000011444		ENSBTAG00000007239
ENSBTAG00000016243	ENSBTAG00000008765		ENSBTAG00000001022
ENSBTAG00000013044	ENSBTAG00000013423		ENSBTAG00000004443
ENSBTAG00000001817	ENSBTAG00000011754		ENSBTAG00000010347
ENSBTAG00000020485	ENSBTAG00000022006		ENSBTAG00000032425
ENSBTAG00000030172	ENSBTAG00000021013		ENSBTAG00000018807
ENSBTAG00000003447	ENSBTAG00000014269		ENSBTAG00000000095
ENSBTAG00000013464	ENSBTAG00000009432		ENSBTAG00000001945
ENSBTAG00000039347	ENSBTAG00000009580		ENSBTAG00000003709
ENSBTAG00000020614	ENSBTAG00000006839		ENSBTAG00000046671
ENSBTAG00000019667	ENSBTAG00000014476		ENSBTAG00000004954
ENSBTAG00000013465	ENSBTAG00000030257		ENSBTAG00000009863
ENSBTAG00000020130	ENSBTAG00000008203		ENSBTAG00000008193
ENSBTAG00000031500	ENSBTAG00000020190		ENSBTAG00000002596
ENSBTAG00000020418	ENSBTAG00000011954		ENSBTAG00000016513
ENSBTAG00000012687	ENSBTAG00000021549		ENSBTAG00000020283
ENSBTAG00000020296	ENSBTAG00000047150		ENSBTAG00000039080
ENSBTAG00000032852	ENSBTAG00000021961		ENSBTAG00000039932
ENSBTAG00000001233	ENSBTAG00000011583		ENSBTAG00000010976
ENSBTAG00000021752	ENSBTAG00000016571		ENSBTAG00000005766
ENSBTAG00000001114	ENSBTAG00000004294		ENSBTAG00000020455
ENSBTAG00000017694	ENSBTAG00000012416		ENSBTAG00000019029
ENSBTAG00000009941	ENSBTAG00000011677		ENSBTAG00000031962
ENSBTAG00000040206	ENSBTAG00000000049		ENSBTAG00000038797
ENSBTAG00000032137	ENSBTAG00000003977		ENSBTAG00000012829
ENSBTAG00000004997	ENSBTAG00000019545		ENSBTAG00000006561
ENSBTAG00000010388	ENSBTAG00000005868		ENSBTAG00000026375
ENSBTAG00000021156	ENSBTAG00000014695		ENSBTAG00000017074
ENSBTAG00000006225	ENSBTAG00000015104		ENSBTAG00000006132
ENSBTAG00000016982	ENSBTAG00000016731		ENSBTAG00000035995
ENSBTAG00000001173	ENSBTAG00000016331		ENSBTAG00000047902
ENSBTAG00000033731	ENSBTAG00000013889		ENSBTAG00000003544
ENSBTAG00000017710	ENSBTAG00000011772		ENSBTAG00000007520
ENSBTAG00000013905	ENSBTAG00000018364		ENSBTAG00000021166
ENSBTAG00000045880	ENSBTAG00000042836		ENSBTAG00000007836
ENSBTAG00000018940	ENSBTAG00000042135		ENSBTAG00000014367
ENSBTAG00000025182	ENSBTAG00000032427		ENSBTAG00000013699
ENSBTAG00000020073	ENSBTAG00000012426		ENSBTAG00000015580
ENSBTAG00000017429	ENSBTAG00000017373		ENSBTAG00000005176
ENSBTAG00000025226	ENSBTAG00000034360		ENSBTAG00000008545
ENSBTAG00000038442	ENSBTAG00000012511		ENSBTAG00000006721
ENSBTAG00000031561	ENSBTAG00000021057		ENSBTAG00000011861
ENSBTAG00000009061	ENSBTAG00000026986		ENSBTAG00000001283
ENSBTAG00000000285	ENSBTAG00000000296		ENSBTAG00000002292
ENSBTAG00000015329	ENSBTAG00000019227		ENSBTAG00000008330
ENSBTAG00000007870	ENSBTAG00000012638		ENSBTAG00000037634
ENSBTAG00000006160	ENSBTAG00000002052		ENSBTAG00000038938
ENSBTAG00000007476	ENSBTAG00000021506		ENSBTAG00000014299
	ENSBTAG00000019621		ENSBTAG00000000720
	ENSBTAG00000013628		ENSBTAG00000000859
	ENSBTAG00000045293		ENSBTAG00000048145
	ENSBTAG00000045156		ENSBTAG00000040128
	ENSBTAG00000025669		ENSBTAG00000001294
	ENSBTAG00000020311		ENSBTAG00000044082
	ENSBTAG00000018175		ENSBTAG00000026111
	ENSBTAG00000003997		ENSBTAG00000003935
	ENSBTAG00000010508		ENSBTAG00000039922
	ENSBTAG00000000829		ENSBTAG00000018424
	ENSBTAG00000008507		ENSBTAG00000026944
	ENSBTAG00000010526		ENSBTAG00000004221
	ENSBTAG00000003614		ENSBTAG00000032089
	ENSBTAG00000010077		ENSBTAG00000011997
	ENSBTAG00000004262		ENSBTAG00000020172
	ENSBTAG00000030335		ENSBTAG00000014831
	ENSBTAG00000014390		ENSBTAG00000001890
	ENSBTAG00000010470		ENSBTAG00000009459
	ENSBTAG00000006021		ENSBTAG00000015505
	ENSBTAG00000003341		ENSBTAG00000005043
	ENSBTAG00000017268		ENSBTAG00000000930
	ENSBTAG00000014873		ENSBTAG00000015844
	ENSBTAG00000000343		ENSBTAG00000013860
	ENSBTAG00000007213		ENSBTAG00000007714
	ENSBTAG00000010956		ENSBTAG00000026309
	ENSBTAG00000007632		ENSBTAG00000013988
	ENSBTAG00000016975		ENSBTAG00000014435
	ENSBTAG00000017382		ENSBTAG00000009426
	ENSBTAG00000001165		ENSBTAG00000044022
	ENSBTAG00000020059		ENSBTAG00000009681
	ENSBTAG00000016714		ENSBTAG00000021658
	ENSBTAG00000013724		ENSBTAG00000017363
	ENSBTAG00000011424		ENSBTAG00000020214
	ENSBTAG00000012723		ENSBTAG00000016284
	ENSBTAG00000020212		ENSBTAG00000012508
	ENSBTAG00000042916		ENSBTAG00000011227
	ENSBTAG00000004706		ENSBTAG00000047379
	ENSBTAG00000013477		ENSBTAG00000034138
	ENSBTAG00000002735		ENSBTAG00000012261
	ENSBTAG00000019093		ENSBTAG00000037452
	ENSBTAG00000016429		ENSBTAG00000013371
	ENSBTAG00000011841		ENSBTAG00000018784
	ENSBTAG00000013813		ENSBTAG00000015913
	ENSBTAG00000010568		ENSBTAG00000031287
	ENSBTAG00000024605		ENSBTAG00000039086
	ENSBTAG00000008638		ENSBTAG00000011548
	ENSBTAG00000020968		ENSBTAG00000014553
	ENSBTAG00000010805		ENSBTAG00000017718
	ENSBTAG00000002128		ENSBTAG00000007791
	ENSBTAG00000001050		ENSBTAG00000022689
	ENSBTAG00000004377		ENSBTAG00000024918
	ENSBTAG00000006067		ENSBTAG00000046971
	ENSBTAG00000014610		ENSBTAG00000020382
	ENSBTAG00000019512		ENSBTAG00000018723
	ENSBTAG00000019069		ENSBTAG00000002164
	ENSBTAG00000018918		ENSBTAG00000018688
	ENSBTAG00000009451		ENSBTAG00000039892
	ENSBTAG00000006848		ENSBTAG00000021574
	ENSBTAG00000026415		ENSBTAG00000013863
	ENSBTAG00000044099		ENSBTAG00000037937
	ENSBTAG00000000179		ENSBTAG00000000546
	ENSBTAG00000011580		ENSBTAG00000016525
	ENSBTAG00000010617		ENSBTAG00000000704
	ENSBTAG00000005666		ENSBTAG00000002326
	ENSBTAG00000039657		ENSBTAG00000001414
	ENSBTAG00000011732		ENSBTAG00000000203
	ENSBTAG00000003712		ENSBTAG00000020837
	ENSBTAG00000047801		ENSBTAG00000010555
	ENSBTAG00000025413		ENSBTAG00000000835
	ENSBTAG00000005615		ENSBTAG00000011981
	ENSBTAG00000020554		ENSBTAG00000000900
	ENSBTAG00000020619		ENSBTAG00000014548
	ENSBTAG00000014784		ENSBTAG00000047107
	ENSBTAG00000020729		ENSBTAG00000018275
	ENSBTAG00000005493		ENSBTAG00000006616
	ENSBTAG00000021660		ENSBTAG00000014147
	ENSBTAG00000000578		ENSBTAG00000016218
			ENSBTAG00000014947
			ENSBTAG00000010303
			ENSBTAG00000018722
			ENSBTAG00000013451
			ENSBTAG00000017751
			ENSBTAG00000021462
			ENSBTAG00000022895
			ENSBTAG00000020133
			ENSBTAG00000004118
			ENSBTAG00000013981
			ENSBTAG00000012626
			ENSBTAG00000016805
			ENSBTAG00000040585
			ENSBTAG00000005923
			ENSBTAG00000039326
			ENSBTAG00000000672
			ENSBTAG00000000928
			ENSBTAG00000017855
			ENSBTAG00000003820
			ENSBTAG00000046014
			ENSBTAG00000002658
			ENSBTAG00000002478
			ENSBTAG00000015646
			ENSBTAG00000015177
			ENSBTAG00000003172
			ENSBTAG00000012854
			ENSBTAG00000017721
			ENSBTAG00000015133
			ENSBTAG00000027879
			ENSBTAG00000002416
			ENSBTAG00000004557
			ENSBTAG00000009655
			ENSBTAG00000009211
			ENSBTAG00000019574
			ENSBTAG00000006161
			ENSBTAG00000020355
			ENSBTAG00000003014
			ENSBTAG00000048226
			ENSBTAG00000038756
			ENSBTAG00000015127
			ENSBTAG00000000283
			ENSBTAG00000007523
			ENSBTAG00000014653
			ENSBTAG00000010665
			ENSBTAG00000007718
			ENSBTAG00000031814
			ENSBTAG00000015804
			ENSBTAG00000006223
			ENSBTAG00000003880
			ENSBTAG00000008998
			ENSBTAG00000004005
			ENSBTAG00000009948
			ENSBTAG00000008192
			ENSBTAG00000019929
			ENSBTAG00000026148
			ENSBTAG00000015543
			ENSBTAG00000014501
			ENSBTAG00000012981
			ENSBTAG00000003701
			ENSBTAG00000003528
			ENSBTAG00000019547
			ENSBTAG00000016991
			ENSBTAG00000008063
			ENSBTAG00000009417
			ENSBTAG00000005674
			ENSBTAG00000046339
			ENSBTAG00000001447
			ENSBTAG00000018981
			ENSBTAG00000019432
			ENSBTAG00000005841
			ENSBTAG00000018785
			ENSBTAG00000036242
			ENSBTAG00000022396
			ENSBTAG00000006307
			ENSBTAG00000039618
			ENSBTAG00000022395
			ENSBTAG00000016906
			ENSBTAG00000000993
			ENSBTAG00000027513
			ENSBTAG00000036016
			ENSBTAG00000037989
			ENSBTAG00000001154
			ENSBTAG00000039129
			ENSBTAG00000007390
			ENSBTAG00000004540
			ENSBTAG00000019202
			ENSBTAG00000012902
			ENSBTAG00000004608
			ENSBTAG00000009768
			ENSBTAG00000048054
			ENSBTAG00000000243
			ENSBTAG00000014923
			ENSBTAG00000010987
			ENSBTAG00000005745
			ENSBTAG00000011316
			ENSBTAG00000011156
			ENSBTAG00000019767
			ENSBTAG00000009455
			ENSBTAG00000005030
			ENSBTAG00000038625
			ENSBTAG00000031476
			ENSBTAG00000017425
			ENSBTAG00000023629
			ENSBTAG00000015963
			ENSBTAG00000019274
			ENSBTAG00000009159
			ENSBTAG00000044063
			ENSBTAG00000017287
			ENSBTAG00000046708
			ENSBTAG00000018773
			ENSBTAG00000017839
			ENSBTAG00000005439
			ENSBTAG00000000436
			ENSBTAG00000011358
			ENSBTAG00000031020
			ENSBTAG00000004059
			ENSBTAG00000009496
			ENSBTAG00000005090
			ENSBTAG00000046054
			ENSBTAG00000017571
			ENSBTAG00000006896
			ENSBTAG00000016711
			ENSBTAG00000014375
			ENSBTAG00000008313
			ENSBTAG00000004266
			ENSBTAG00000019310
			ENSBTAG00000007867
			ENSBTAG00000010433
			ENSBTAG00000020350
			ENSBTAG00000025124
			ENSBTAG00000031824
			ENSBTAG00000004425
			ENSBTAG00000002554
			ENSBTAG00000004218
			ENSBTAG00000001788
			ENSBTAG00000005990
			ENSBTAG00000013405
			ENSBTAG00000023375
			ENSBTAG00000017289
			ENSBTAG00000017763
			ENSBTAG00000002660
			ENSBTAG00000009368
			ENSBTAG00000005160
			ENSBTAG00000000670
			ENSBTAG00000007840
			ENSBTAG00000007758
			ENSBTAG00000013057
			ENSBTAG00000017007
			ENSBTAG00000008649
			ENSBTAG00000016908
			ENSBTAG00000009020
			ENSBTAG00000001246
			ENSBTAG00000015046
			ENSBTAG00000018986
			ENSBTAG00000004104
			ENSBTAG00000003559
			ENSBTAG00000004329
			ENSBTAG00000009602
			ENSBTAG00000043964
			ENSBTAG00000008142
			ENSBTAG00000011446
			ENSBTAG00000016217
			ENSBTAG00000017310
			ENSBTAG00000037558
			ENSBTAG00000002922
			ENSBTAG00000046672
			ENSBTAG00000020661
			ENSBTAG00000014215
			ENSBTAG00000031750
			ENSBTAG00000023028
			ENSBTAG00000004855
			ENSBTAG00000002579
			ENSBTAG00000015195
			ENSBTAG00000011971
			ENSBTAG00000017713
			ENSBTAG00000014764
			ENSBTAG00000006125
			ENSBTAG00000004549
			ENSBTAG00000007668
			ENSBTAG00000010549
			ENSBTAG00000018774
			ENSBTAG00000018855
			ENSBTAG00000012817
			ENSBTAG00000000521
			ENSBTAG00000018488
			ENSBTAG00000009156
			ENSBTAG00000024387
			ENSBTAG00000021358
			ENSBTAG00000018951
			ENSBTAG00000015258
			ENSBTAG00000045728
			ENSBTAG00000005998
			ENSBTAG00000024815
			ENSBTAG00000001592
			ENSBTAG00000017812
			ENSBTAG00000003081
			ENSBTAG00000006797
			ENSBTAG00000018347
			ENSBTAG00000018334
			ENSBTAG00000002758
			ENSBTAG00000016873
			ENSBTAG00000017038
			ENSBTAG00000027246
			ENSBTAG00000015086
			ENSBTAG00000026369
			ENSBTAG00000004427
			ENSBTAG00000021064
			ENSBTAG00000013298
			ENSBTAG00000012599
			ENSBTAG00000018653
			ENSBTAG00000003438
			ENSBTAG00000005137
			ENSBTAG00000047008
			ENSBTAG00000003359
			ENSBTAG00000013544
			ENSBTAG00000020865
			ENSBTAG00000001198
			ENSBTAG00000006013
			ENSBTAG00000027444
			ENSBTAG00000048011
			ENSBTAG00000033076
			ENSBTAG00000005124
			ENSBTAG00000009785
			ENSBTAG00000017801
			ENSBTAG00000006368
			ENSBTAG00000003499
			ENSBTAG00000001085
			ENSBTAG00000016933
			ENSBTAG00000009019
			ENSBTAG00000014091
			ENSBTAG00000001079
			ENSBTAG00000001579
			ENSBTAG00000014261
			ENSBTAG00000007649
			ENSBTAG00000021980
			ENSBTAG00000010923
			ENSBTAG00000019039
			ENSBTAG00000011532
			ENSBTAG00000037383
			ENSBTAG00000038283
			ENSBTAG00000009996
			ENSBTAG00000005028
			ENSBTAG00000020700
			ENSBTAG00000021435
			ENSBTAG00000002929
			ENSBTAG00000046257
			ENSBTAG00000010136
			ENSBTAG00000012317
			ENSBTAG00000019472
			ENSBTAG00000009167
			ENSBTAG00000013586
			ENSBTAG00000039980
			ENSBTAG00000014546
			ENSBTAG00000013664
			ENSBTAG00000030424
			ENSBTAG00000020433
			ENSBTAG00000002980
			ENSBTAG00000004150
			ENSBTAG00000006539
			ENSBTAG00000011373
			ENSBTAG00000019669
			ENSBTAG00000021501
			ENSBTAG00000034323
			ENSBTAG00000008028
			ENSBTAG00000007592
			ENSBTAG00000015596
			ENSBTAG00000008497
			ENSBTAG00000019866
			ENSBTAG00000047363
			ENSBTAG00000021672
			ENSBTAG00000005828
			ENSBTAG00000011324
			ENSBTAG00000015888
			ENSBTAG00000007302
			ENSBTAG00000040427
			ENSBTAG00000003327
			ENSBTAG00000008248
			ENSBTAG00000020070
			ENSBTAG00000025005
			ENSBTAG00000002296
			ENSBTAG00000022509
			ENSBTAG00000009717
			ENSBTAG00000001806
			ENSBTAG00000019741
			ENSBTAG00000011102
			ENSBTAG00000000140
			ENSBTAG00000018920
			ENSBTAG00000010888
			ENSBTAG00000047650
			ENSBTAG00000007780
			ENSBTAG00000013778
			ENSBTAG00000013118
			ENSBTAG00000034875
			ENSBTAG00000018240
			ENSBTAG00000016357
			ENSBTAG00000021901
			ENSBTAG00000006754
			ENSBTAG00000003489
			ENSBTAG00000016255
			ENSBTAG00000007415
			ENSBTAG00000012771
			ENSBTAG00000006592
			ENSBTAG00000019066
			ENSBTAG00000011245
			ENSBTAG00000008721
			ENSBTAG00000014284
			ENSBTAG00000015321
			ENSBTAG00000020261
			ENSBTAG00000011325
			ENSBTAG00000019315
			ENSBTAG00000015829
			ENSBTAG00000022890
			ENSBTAG00000010663
			ENSBTAG00000017393
			ENSBTAG00000010597
			ENSBTAG00000011059
			ENSBTAG00000008682
			ENSBTAG00000010007
			ENSBTAG00000017365
			ENSBTAG00000007206
			ENSBTAG00000014432
			ENSBTAG00000018403
			ENSBTAG00000034193
			ENSBTAG00000009513
			ENSBTAG00000001097
			ENSBTAG00000040607
			ENSBTAG00000002951
			ENSBTAG00000003946
			ENSBTAG00000039731
			ENSBTAG00000002006
			ENSBTAG00000006039
			ENSBTAG00000000032
			ENSBTAG00000000962
			ENSBTAG00000022039
			ENSBTAG00000017775
			ENSBTAG00000001066
			ENSBTAG00000017741
			ENSBTAG00000034246
			ENSBTAG00000005029
			ENSBTAG00000008611
			ENSBTAG00000021880
			ENSBTAG00000030518
			ENSBTAG00000018077
			ENSBTAG00000038415
			ENSBTAG00000005917
			ENSBTAG00000032905
			ENSBTAG00000000277
			ENSBTAG00000007268
			ENSBTAG00000014103
			ENSBTAG00000020605
			ENSBTAG00000020453
			ENSBTAG00000030845
			ENSBTAG00000005091
			ENSBTAG00000001462
			ENSBTAG00000004613
			ENSBTAG00000008436
			ENSBTAG00000032084
			ENSBTAG00000007235
			ENSBTAG00000003936
			ENSBTAG00000010738
			ENSBTAG00000001021
			ENSBTAG00000026779
			ENSBTAG00000020699
			ENSBTAG00000008431
			ENSBTAG00000031178
			ENSBTAG00000021263
			ENSBTAG00000014713
			ENSBTAG00000032558
			ENSBTAG00000031503
			ENSBTAG00000007409
			ENSBTAG00000003334
			ENSBTAG00000011034
			ENSBTAG00000015326
			ENSBTAG00000019251
			ENSBTAG00000007353
			ENSBTAG00000010033
			ENSBTAG00000005496
			ENSBTAG00000008744
			ENSBTAG00000023283
			ENSBTAG00000002473
			ENSBTAG00000038131
			ENSBTAG00000014151
			ENSBTAG00000044010
			ENSBTAG00000008479
			ENSBTAG00000010835
			ENSBTAG00000000684
			ENSBTAG00000021809
			ENSBTAG00000013167
			ENSBTAG00000020783
			ENSBTAG00000000313
			ENSBTAG00000004879
			ENSBTAG00000038490
			ENSBTAG00000023610
			ENSBTAG00000013201
			ENSBTAG00000015381
			ENSBTAG00000000333
			ENSBTAG00000022238
			ENSBTAG00000019354
			ENSBTAG00000007773
			ENSBTAG00000015426
			ENSBTAG00000008541
			ENSBTAG00000003358
			ENSBTAG00000039050
			ENSBTAG00000003176
			ENSBTAG00000027684
			ENSBTAG00000032899
			ENSBTAG00000007624
			ENSBTAG00000047739
			ENSBTAG00000007193
			ENSBTAG00000011397
			ENSBTAG00000013856
			ENSBTAG00000037649
			ENSBTAG00000021205
			ENSBTAG00000012451
			ENSBTAG00000001576
			ENSBTAG00000022000
			ENSBTAG00000014069
			ENSBTAG00000002490
			ENSBTAG00000011838
			ENSBTAG00000016359
			ENSBTAG00000009982
			ENSBTAG00000003598
			ENSBTAG00000009576
			ENSBTAG00000044079
			ENSBTAG00000020654
			ENSBTAG00000018975
			ENSBTAG00000014615
			ENSBTAG00000010464
			ENSBTAG00000018035
			ENSBTAG00000021696
			ENSBTAG00000004066
			ENSBTAG00000021636
			ENSBTAG00000015739
			ENSBTAG00000047088
			ENSBTAG00000006771
			ENSBTAG00000011936
			ENSBTAG00000045565
			ENSBTAG00000005976
			ENSBTAG00000016096
			ENSBTAG00000021680
			ENSBTAG00000007428
			ENSBTAG00000011590
			ENSBTAG00000020990
			ENSBTAG00000014465
			ENSBTAG00000014782
			ENSBTAG00000021830
			ENSBTAG00000012200
			ENSBTAG00000016504
			ENSBTAG00000008884
			ENSBTAG00000047605
			ENSBTAG00000008792
			ENSBTAG00000006792
			ENSBTAG00000018137
			ENSBTAG00000010841
			ENSBTAG00000014958
			ENSBTAG00000020872
			ENSBTAG00000006036
			ENSBTAG00000006572
			ENSBTAG00000002243
			ENSBTAG00000013192
			ENSBTAG00000018269
			ENSBTAG00000006139
			ENSBTAG00000000279
			ENSBTAG00000014603
			ENSBTAG00000001408
			ENSBTAG00000008329
			ENSBTAG00000021177
			ENSBTAG00000008613
			ENSBTAG00000004542
			ENSBTAG00000004394
			ENSBTAG00000021318
			ENSBTAG00000008530
			ENSBTAG00000002783
			ENSBTAG00000006645
			ENSBTAG00000013686
			ENSBTAG00000015160
			ENSBTAG00000000181
			ENSBTAG00000022564
			ENSBTAG00000023073
			ENSBTAG00000000539
			ENSBTAG00000013910
			ENSBTAG00000012815
			ENSBTAG00000014906
			ENSBTAG00000016548
			ENSBTAG00000047502
			ENSBTAG00000007644
			ENSBTAG00000016676
			ENSBTAG00000003326
			ENSBTAG00000039340
			ENSBTAG00000012052
			ENSBTAG00000011934
			ENSBTAG00000006859
			ENSBTAG00000012741
			ENSBTAG00000009107
			ENSBTAG00000018157
			ENSBTAG00000013953
			ENSBTAG00000002853
			ENSBTAG00000006157
			ENSBTAG00000011892
			ENSBTAG00000019090
			ENSBTAG00000019321
			ENSBTAG00000023144
			ENSBTAG00000009353
			ENSBTAG00000013196
			ENSBTAG00000005018
			ENSBTAG00000001257
			ENSBTAG00000015341
			ENSBTAG00000011307
			ENSBTAG00000006156
			ENSBTAG00000007578
			ENSBTAG00000001110
			ENSBTAG00000006790
			ENSBTAG00000003061
			ENSBTAG00000016236
			ENSBTAG00000005453
			ENSBTAG00000013790
			ENSBTAG00000010179
			ENSBTAG00000013755
			ENSBTAG00000022598
			ENSBTAG00000018382
			ENSBTAG00000004885
			ENSBTAG00000009966
			ENSBTAG00000018430
			ENSBTAG00000015994
			ENSBTAG00000020352
			ENSBTAG00000009047
			ENSBTAG00000018604
			ENSBTAG00000007331
			ENSBTAG00000012737
			ENSBTAG00000005144
			ENSBTAG00000008429
			ENSBTAG00000031548
			ENSBTAG00000007828
			ENSBTAG00000000536
			ENSBTAG00000008814
			ENSBTAG00000019347
			ENSBTAG00000009734
			ENSBTAG00000030255
			ENSBTAG00000008743
			ENSBTAG00000011766
			ENSBTAG00000008839
			ENSBTAG00000023259
			ENSBTAG00000035868
			ENSBTAG00000001919
			ENSBTAG00000005203
			ENSBTAG00000006862
			ENSBTAG00000010587
			ENSBTAG00000020456
			ENSBTAG00000010254
			ENSBTAG00000021237
			ENSBTAG00000012348
			ENSBTAG00000014217
			ENSBTAG00000012676
			ENSBTAG00000018192
			ENSBTAG00000004564
			ENSBTAG00000026753
			ENSBTAG00000016959
			ENSBTAG00000002485
			ENSBTAG00000008169
			ENSBTAG00000009055
			ENSBTAG00000047225
			ENSBTAG00000006354
			ENSBTAG00000019663
			ENSBTAG00000019589
			ENSBTAG00000040356
			ENSBTAG00000031444
			ENSBTAG00000013759
			ENSBTAG00000019121
			ENSBTAG00000021072
			ENSBTAG00000017666
			ENSBTAG00000005586
			ENSBTAG00000017354
			ENSBTAG00000011658
			ENSBTAG00000020965
			ENSBTAG00000009354
			ENSBTAG00000000843
			ENSBTAG00000021144
			ENSBTAG00000023648
			ENSBTAG00000018905
			ENSBTAG00000044159
			ENSBTAG00000015016
			ENSBTAG00000000875
			ENSBTAG00000017852
			ENSBTAG00000035587
			ENSBTAG00000010191
			ENSBTAG00000002350
			ENSBTAG00000011512
			ENSBTAG00000026851
			ENSBTAG00000014628
			ENSBTAG00000016269
			ENSBTAG00000020053
			ENSBTAG00000014093
			ENSBTAG00000003727
			ENSBTAG00000037729
			ENSBTAG00000013007
			ENSBTAG00000004552
			ENSBTAG00000011476
			ENSBTAG00000021512
			ENSBTAG00000013314
			ENSBTAG00000016268
			ENSBTAG00000019272
			ENSBTAG00000009611
			ENSBTAG00000016776
			ENSBTAG00000000752
			ENSBTAG00000003616
			ENSBTAG00000007661
			ENSBTAG00000007281
			ENSBTAG00000002096
			ENSBTAG00000004018
			ENSBTAG00000017242
			ENSBTAG00000044058
			ENSBTAG00000018555
			ENSBTAG00000019076
			ENSBTAG00000024958
			ENSBTAG00000021611
			ENSBTAG00000003255
			ENSBTAG00000009287
			ENSBTAG00000009475
			ENSBTAG00000015097
			ENSBTAG00000018025
			ENSBTAG00000013334
			ENSBTAG00000007847
			ENSBTAG00000047545
			ENSBTAG00000003322
			ENSBTAG00000010635
			ENSBTAG00000039197
			ENSBTAG00000002764
			ENSBTAG00000015182
			ENSBTAG00000015651
			ENSBTAG00000013048
			ENSBTAG00000033669
			ENSBTAG00000014374
			ENSBTAG00000011389
			ENSBTAG00000021779
			ENSBTAG00000045500
			ENSBTAG00000013974
			ENSBTAG00000024042
			ENSBTAG00000000191
			ENSBTAG00000009579
			ENSBTAG00000006492
			ENSBTAG00000038042
			ENSBTAG00000019907
			ENSBTAG00000021588
			ENSBTAG00000023182
			ENSBTAG00000018598
			ENSBTAG00000012961
			ENSBTAG00000006957
			ENSBTAG00000013099
			ENSBTAG00000015209
			ENSBTAG00000005761
			ENSBTAG00000019510
			ENSBTAG00000015165
			ENSBTAG00000009336
			ENSBTAG00000007659
			ENSBTAG00000010662
			ENSBTAG00000014306
			ENSBTAG00000017490
			ENSBTAG00000044053
			ENSBTAG00000012419
			ENSBTAG00000018808
			ENSBTAG00000002586
			ENSBTAG00000015815
			ENSBTAG00000007829
			ENSBTAG00000013096
			ENSBTAG00000009289
			ENSBTAG00000000676
			ENSBTAG00000011278
			ENSBTAG00000021919
			ENSBTAG00000023452
			ENSBTAG00000037735
			ENSBTAG00000004464
			ENSBTAG00000021822
			ENSBTAG00000011935
			ENSBTAG00000012545
			ENSBTAG00000018101
			ENSBTAG00000017681
			ENSBTAG00000011417
			ENSBTAG00000009374
			ENSBTAG00000034597
			ENSBTAG00000009218
			ENSBTAG00000008603
			ENSBTAG00000001564
			ENSBTAG00000019014
			ENSBTAG00000002083
			ENSBTAG00000001906
			ENSBTAG00000005138
			ENSBTAG00000007300
			ENSBTAG00000021076
			ENSBTAG00000018869
			ENSBTAG00000023415
			ENSBTAG00000011646
			ENSBTAG00000008499
			ENSBTAG00000000959
			ENSBTAG00000011075
			ENSBTAG00000013367
			ENSBTAG00000020542
			ENSBTAG00000002065
			ENSBTAG00000014730
			ENSBTAG00000030347
			ENSBTAG00000007766
			ENSBTAG00000014512
			ENSBTAG00000019044
			ENSBTAG00000015730
			ENSBTAG00000019967
			ENSBTAG00000007153
			ENSBTAG00000043985
			ENSBTAG00000004046
			ENSBTAG00000012926
			ENSBTAG00000018694
			ENSBTAG00000030521
			ENSBTAG00000007823
			ENSBTAG00000017665
			ENSBTAG00000011202
			ENSBTAG00000012595
			ENSBTAG00000030425
			ENSBTAG00000019761
			ENSBTAG00000008004
			ENSBTAG00000020394
			ENSBTAG00000018316
			ENSBTAG00000010717
			ENSBTAG00000047213
			ENSBTAG00000012667
			ENSBTAG00000003947
			ENSBTAG00000039812
			ENSBTAG00000010403
			ENSBTAG00000016615
			ENSBTAG00000018451
			ENSBTAG00000014249
			ENSBTAG00000013478
			ENSBTAG00000047708
			ENSBTAG00000011140
			ENSBTAG00000006343
			ENSBTAG00000023635
			ENSBTAG00000017514
			ENSBTAG00000001292
			ENSBTAG00000018539
			ENSBTAG00000018225
			ENSBTAG00000020468
			ENSBTAG00000021790
			ENSBTAG00000003556
			ENSBTAG00000000286
			ENSBTAG00000044192
			ENSBTAG00000047448
			ENSBTAG00000039016
			ENSBTAG00000004459
			ENSBTAG00000020648
			ENSBTAG00000014089
			ENSBTAG00000002846
			ENSBTAG00000037962
			ENSBTAG00000018593
			ENSBTAG00000038931
			ENSBTAG00000019916
			ENSBTAG00000014744
			ENSBTAG00000003746
			ENSBTAG00000003733
			ENSBTAG00000013392
			ENSBTAG00000004788
			ENSBTAG00000006525
			ENSBTAG00000000130
			ENSBTAG00000025149
			ENSBTAG00000017783
			ENSBTAG00000031209
			ENSBTAG00000001949
			ENSBTAG00000012505
			ENSBTAG00000001801
			ENSBTAG00000003749
			ENSBTAG00000008783
			ENSBTAG00000008989
			ENSBTAG00000017151
			ENSBTAG00000007107
			ENSBTAG00000008053
			ENSBTAG00000011103
			ENSBTAG00000017468
			ENSBTAG00000015242
			ENSBTAG00000010932
			ENSBTAG00000039861
			ENSBTAG00000009412
			ENSBTAG00000020632
			ENSBTAG00000000205
			ENSBTAG00000003770
			ENSBTAG00000011195
			ENSBTAG00000014259
			ENSBTAG00000021787
			ENSBTAG00000007013
			ENSBTAG00000010153
			ENSBTAG00000040116
			ENSBTAG00000005903
			ENSBTAG00000011413
			ENSBTAG00000026283
			ENSBTAG00000008320
			ENSBTAG00000021934
			ENSBTAG00000046841
			ENSBTAG00000006801
			ENSBTAG00000010559
			ENSBTAG00000006221
			ENSBTAG00000020060
			ENSBTAG00000017875
			ENSBTAG00000011193
			ENSBTAG00000008057
			ENSBTAG00000019513
			ENSBTAG00000004085
			ENSBTAG00000013510
			ENSBTAG00000039466
			ENSBTAG00000016704
			ENSBTAG00000008579
			ENSBTAG00000010083
			ENSBTAG00000047254
			ENSBTAG00000039090
			ENSBTAG00000004331
			ENSBTAG00000000090
			ENSBTAG00000000218
			ENSBTAG00000019079
			ENSBTAG00000013444
			ENSBTAG00000031461
			ENSBTAG00000013029
			ENSBTAG00000038235
			ENSBTAG00000025778
			ENSBTAG00000004851
			ENSBTAG00000019998
			ENSBTAG00000039954
			ENSBTAG00000012176
			ENSBTAG00000006784
			ENSBTAG00000014468
			ENSBTAG00000005448
			ENSBTAG00000025822
			ENSBTAG00000046750
			ENSBTAG00000038195
			ENSBTAG00000046229
			ENSBTAG00000018877
			ENSBTAG00000019819
			ENSBTAG00000002823
			ENSBTAG00000031778
			ENSBTAG00000007256
			ENSBTAG00000019023
			ENSBTAG00000016424
			ENSBTAG00000010520
			ENSBTAG00000047988
			ENSBTAG00000007484
			ENSBTAG00000012725
			ENSBTAG00000045647
			ENSBTAG00000009983
			ENSBTAG00000002817
			ENSBTAG00000021041
			ENSBTAG00000015343
			ENSBTAG00000012024
			ENSBTAG00000014907
			ENSBTAG00000003162
			ENSBTAG00000016522
			ENSBTAG00000025898
			ENSBTAG00000005715
			ENSBTAG00000012372
			ENSBTAG00000014642
			ENSBTAG00000017922
			ENSBTAG00000013198
			ENSBTAG00000020551
			ENSBTAG00000020067
			ENSBTAG00000001872
			ENSBTAG00000011473
			ENSBTAG00000008397
			ENSBTAG00000022161
			ENSBTAG00000003553
			ENSBTAG00000048195
			ENSBTAG00000006069
			ENSBTAG00000006034
			ENSBTAG00000018984
			ENSBTAG00000002786
			ENSBTAG00000017905
			ENSBTAG00000004907
			ENSBTAG00000002591
			ENSBTAG00000016253
			ENSBTAG00000033313
			ENSBTAG00000026248
			ENSBTAG00000005536
			ENSBTAG00000012504
			ENSBTAG00000025213
			ENSBTAG00000030824
			ENSBTAG00000017727
			ENSBTAG00000015390
			ENSBTAG00000017452
			ENSBTAG00000013884
			ENSBTAG00000019956
			ENSBTAG00000002941
			ENSBTAG00000012228
			ENSBTAG00000038831
			ENSBTAG00000006208
			ENSBTAG00000005373
			ENSBTAG00000016093
			ENSBTAG00000027916
			ENSBTAG00000010994
			ENSBTAG00000032396
			ENSBTAG00000038104
			ENSBTAG00000005250
			ENSBTAG00000039601
			ENSBTAG00000019903
